# Supplementary material for: The First Telomere-to-Telomere Chromosome-Level Genome Assembly of Stagonospora tainanensis Causing Sugarcane Leaf Blight
Source: J Fungi (Basel). 2022 Oct 16;8(10):1088. doi: 10.3390/jof8101088 (PMC9605480; doi:10.3390/jof8101088)
Supplement: Supplementary file 1 [file jof-08-01088-s001.zip]

Archive with 1 entries (1 files):
- jof-1949574-supplementary.xlsx
