# Supplementary material for: The First Telomere-to-Telomere Chromosome-Level Genome Assembly of Stagonospora tainanensis Causing Sugarcane Leaf Blight
Source: J Fungi (Basel). 2022 Oct 16;8(10):1088. doi: 10.3390/jof8101088 (PMC9605480; doi:10.3390/jof8101088)
Supplement: Supplementary file 1 [file jof-08-01088-s001.zip › jof-1949574-supplementary.xlsx]

## Sheet: Table S1
Table S1 Summary of sequencing reads.
Type	Whole-genome sequencing	Whole-genome sequencing	RNA-Seq
Sequencing platform	Oxford Nanopore GridION	Illumina Hiseq 3000	Illumina Hiseq 3000
Short for	ONT long reads	Illumina short reads	RNA-Seq reads
Application	Denovo genome assembly and polishing	Genome size estimation and polishing	Gene structural annotation
Coverage (×)	267	100	/
GSA accession&	CRX470929	CRX470928	CRX470930
Total size (bp)	10189940047	3815864400	6077689200
Number	609092	25439096	40517928
N50	21784	/	/
Average length	16729	2 × 150bp	2 × 150bp
Maximum length	133873	/	/
Mean Quality	9.36	/	/
Mapping Software	minimap2 v2.21-r1071	BWA-MEM2 v2.2.1	HISAT2 v2.2.1
Mapping rate*	0.992	0.9902	0.9189
Properly paired	/	0.9737	0.859
*: Repeat masked genome used for mapping of RNA-seq reads. &: GSA, https://ngdc.cncb.ac.cn/gsa/

## Sheet: Table S2
Table S2 Whole-genome proteins date of close species used for orthologous gene clusters
Order	family	Species	Strain	Disease	PMID	Assembly id	Assembly size (Mb)	Protein-coding genes
Pleosporales	Pleosporaceae	Bipolaris oryzae	ATCC 44560	rice leaf spot	23357949	Cochliobolus miyabeanus v1.0	31.36	12002
Pleosporales	Pleosporaceae	Bipolaris zeicola	26-R-13	northern corn leaf spot	23357949	Cochliobolus carbonum v1.0	31.27	12853
Pleosporales	Pleosporaceae	Bipolaris maydis	BM1	southern corn leaf blight	35486593	ASM1945401v1	36.23	11162
Pleosporales	Pleosporaceae	Exserohilum turcicum	Et28A	northern corn leaf blight	23357949	Setospaeria trucica Et28A v1.0	43.01	11835
Pleosporales	Pleosporaceae	Pyrenophora teres f. teres	W1-1	barley net-spot blotch	33787315	PTTW11	53.08	11561
Pleosporales	Pleosporaceae	Alternaria burnsii	CBS107.38	cumin blight	32990522	ASM1303605v1	32.96	11314
Pleosporales	Massarinaceae	Byssothecium circinans	CBS 675.92	saprotrophic or a weak parasite on woody substrates	32206138	Bysci1	49.29	15855
Pleosporales	Massarinaceae	Massarina eburnea	CBS 473.64	Not reported	32206138	Maseb1	38.24	13009
Pleosporales	Massarinaceae	Stagonospora sp.	SRC1lsM3a	Not reported	27434633	Stasp1	36.08	14518
Pleosporales	Massarinaceae	Stagonospora tainanensis	StFZ01	Sugarcane Leaf Blight	this study	GWHBJVM00000000	38.25	12206

## Sheet: Table S3
Table S3 Genome size estimated by GenomeScope2 with Illumina genomic reads.
Property	Min	Max
Homozygous (a)	1	1
Genome haploid length (bp)	40422003	40445307
Genome repeat length (bp)	7716543	7720991
Genome unique length (bp)	32705460	32724316
Model fit	0.804008	0.981268
Read error rate	0.00277338	0.00277338

## Sheet: Table S4
Table S4 Contigs with telomeric repeats
Contig	Length (bp)	T2T chromosome level	(CCCTAA)n	(TTAGGG)n
ctg1	7120155	Yes	Yes	Yes
ctg2	6888378		Yes
ctg3	4614688	Yes	Yes	Yes
ctg4	2858663			Yes
ctg5	2778224	Yes	Yes	Yes
ctg6	2597144	Yes	Yes	Yes
ctg7	2574010	Yes	Yes	Yes
ctg8	2395042			Yes
ctg9	2325451	Yes	Yes	Yes
ctg10	2113312
ctg11	1832938
ctg12	154536

## Sheet: Table S5
Table S5 Distribution of protein isoforms encodes by genes.
Isoforms	number
1	11891
2	294
3	20
4	1

## Sheet: Table S6
Table S6 Distribution of exon numbers per gene.
Exons	Gene number
1	2654
2	3416
3	2716
4	1672
5	936
6	523
7	287
8	165
9	96
10	45
11	22
12	17
13	12
14	6
15	5
16	2
17	2
18	2

## Sheet: Table S7
Table S7 GO annotation.
Protein_id	GO_id	GO_level	GO_annotation
jg10.t1	GO:0050660	molecular_function	flavin adenine dinucleotide binding
jg10.t1	GO:0016491	molecular_function	oxidoreductase activity
jg1000.t1	GO:0003735	molecular_function	structural constituent of ribosome
jg1000.t1	GO:0006412	biological_process	translation
jg1000.t1	GO:0005840	cellular_component	ribosome
jg10000.t1	GO:0000981	molecular_function	DNA-binding transcription factor activity, RNA polymerase II-specific
jg10000.t1	GO:0006355	biological_process	regulation of DNA-templated transcription
jg10000.t1	GO:0008270	molecular_function	zinc ion binding
jg10003.t1	GO:0055085	biological_process	transmembrane transport
jg10003.t1	GO:0022857	molecular_function	transmembrane transporter activity
jg10010.t1	GO:0005525	molecular_function	GTP binding
jg10013.t1	GO:0016020	cellular_component	membrane
jg10014.t1	GO:0000818	cellular_component	nuclear MIS12/MIND complex
jg10019.t1	GO:0005975	biological_process	carbohydrate metabolic process
jg10023.t1	GO:0008080	molecular_function	N-acetyltransferase activity
jg10025.t1	GO:0005515	molecular_function	protein binding
jg10027.t1	GO:0003723	molecular_function	RNA binding
jg1003.t1	GO:0008233	molecular_function	peptidase activity
jg1003.t1	GO:0006508	biological_process	proteolysis
jg10030.t1	GO:0022857	molecular_function	transmembrane transporter activity
jg10030.t1	GO:0055085	biological_process	transmembrane transport
jg10032.t1	GO:0005515	molecular_function	protein binding
jg10035.t1	GO:0005525	molecular_function	GTP binding
jg10035.t1	GO:0003924	molecular_function	GTPase activity
jg10036.t1	GO:0016829	molecular_function	lyase activity
jg10037.t1	GO:0003735	molecular_function	structural constituent of ribosome
jg10037.t1	GO:0006412	biological_process	translation
jg10037.t1	GO:0005840	cellular_component	ribosome
jg10038.t1	GO:0019843	molecular_function	rRNA binding
jg10038.t1	GO:0003723	molecular_function	RNA binding
jg10039.t1	GO:0003735	molecular_function	structural constituent of ribosome
jg10039.t1	GO:0006412	biological_process	translation
jg10039.t1	GO:0005840	cellular_component	ribosome
jg1004.t1	GO:0003676	molecular_function	nucleic acid binding
jg10040.t1	GO:0004601	molecular_function	peroxidase activity
jg10044.t1	GO:0016491	molecular_function	oxidoreductase activity
jg10045.t1	GO:0005524	molecular_function	ATP binding
jg10045.t1	GO:0140359	molecular_function	ABC-type transporter activity
jg10045.t1	GO:0016020	cellular_component	membrane
jg10046.t1	GO:0009058	biological_process	biosynthetic process
jg10046.t1	GO:0030170	molecular_function	pyridoxal phosphate binding
jg10047.t1	GO:0022857	molecular_function	transmembrane transporter activity
jg10047.t1	GO:0055085	biological_process	transmembrane transport
jg10048.t1	GO:0016628	molecular_function	oxidoreductase activity, acting on the CH-CH group of donors, NAD or NADP as acceptor
jg10048.t1	GO:0016020	cellular_component	membrane
jg10048.t1	GO:0016126	biological_process	sterol biosynthetic process
jg1005.t1	GO:0003677	molecular_function	DNA binding
jg10050.t1	GO:0016765	molecular_function	transferase activity, transferring alkyl or aryl (other than methyl) groups
jg10050.t1	GO:0016021	cellular_component	integral component of membrane
jg10052.t1	GO:0004651	molecular_function	polynucleotide 5'-phosphatase activity
jg10053.t1	GO:0030955	molecular_function	potassium ion binding
jg10053.t1	GO:0006096	biological_process	glycolytic process
jg10053.t1	GO:0000287	molecular_function	magnesium ion binding
jg10053.t1	GO:0004743	molecular_function	pyruvate kinase activity
jg10055.t1	GO:0005515	molecular_function	protein binding
jg10056.t1	GO:0050660	molecular_function	flavin adenine dinucleotide binding
jg10056.t1	GO:0016614	molecular_function	oxidoreductase activity, acting on CH-OH group of donors
jg10057.t1	GO:0016491	molecular_function	oxidoreductase activity
jg10059.t1	GO:0016846	molecular_function	carbon-sulfur lyase activity
jg10062.t1	GO:0005515	molecular_function	protein binding
jg10063.t1	GO:0000172	cellular_component	ribonuclease MRP complex
jg10063.t1	GO:0006396	biological_process	RNA processing
jg10063.t1	GO:0005655	cellular_component	nucleolar ribonuclease P complex
jg10063.t1	GO:0001682	biological_process	tRNA 5'-leader removal
jg10064.t1	GO:0006464	biological_process	protein modification process
jg10065.t1	GO:0055085	biological_process	transmembrane transport
jg10065.t1	GO:0022857	molecular_function	transmembrane transporter activity
jg10066.t1	GO:0016491	molecular_function	oxidoreductase activity
jg10068.t1	GO:0008017	molecular_function	microtubule binding
jg10068.t1	GO:0007018	biological_process	microtubule-based movement
jg10068.t1	GO:0005524	molecular_function	ATP binding
jg10068.t1	GO:0003777	molecular_function	microtubule motor activity
jg1007.t1	GO:0005506	molecular_function	iron ion binding
jg1007.t1	GO:0004497	molecular_function	monooxygenase activity
jg1007.t1	GO:0016705	molecular_function	oxidoreductase activity, acting on paired donors, with incorporation or reduction of molecular oxygen
jg1007.t1	GO:0020037	molecular_function	heme binding
jg10070.t1	GO:0004812	molecular_function	aminoacyl-tRNA ligase activity
jg10070.t1	GO:0005524	molecular_function	ATP binding
jg10070.t1	GO:0000166	molecular_function	nucleotide binding
jg10070.t1	GO:0006418	biological_process	tRNA aminoacylation for protein translation
jg10071.t1	GO:0006281	biological_process	DNA repair
jg10071.t1	GO:0000723	biological_process	telomere maintenance
jg10071.t1	GO:0003678	molecular_function	DNA helicase activity
jg10074.t1	GO:0005515	molecular_function	protein binding
jg10077.t1	GO:0020037	molecular_function	heme binding
jg10077.t1	GO:0004497	molecular_function	monooxygenase activity
jg10077.t1	GO:0005506	molecular_function	iron ion binding
jg10077.t1	GO:0016705	molecular_function	oxidoreductase activity, acting on paired donors, with incorporation or reduction of molecular oxygen
jg10078.t1	GO:0020037	molecular_function	heme binding
jg10078.t1	GO:0016705	molecular_function	oxidoreductase activity, acting on paired donors, with incorporation or reduction of molecular oxygen
jg10078.t1	GO:0004497	molecular_function	monooxygenase activity
jg10078.t1	GO:0005506	molecular_function	iron ion binding
jg10080.t1	GO:0016846	molecular_function	carbon-sulfur lyase activity
jg10081.t1	GO:0055085	biological_process	transmembrane transport
jg10081.t1	GO:0016020	cellular_component	membrane
jg10081.t1	GO:0022857	molecular_function	transmembrane transporter activity
jg10083.t1	GO:0055085	biological_process	transmembrane transport
jg10083.t1	GO:0022857	molecular_function	transmembrane transporter activity
jg10084.t1	GO:0022857	molecular_function	transmembrane transporter activity
jg10084.t1	GO:0055085	biological_process	transmembrane transport
jg10085.t1	GO:0050660	molecular_function	flavin adenine dinucleotide binding
jg10085.t1	GO:0016491	molecular_function	oxidoreductase activity
jg1009.t1	GO:0004672	molecular_function	protein kinase activity
jg1009.t1	GO:0005524	molecular_function	ATP binding
jg1009.t1	GO:0008270	molecular_function	zinc ion binding
jg1009.t1	GO:0000981	molecular_function	DNA-binding transcription factor activity, RNA polymerase II-specific
jg1009.t1	GO:0006355	biological_process	regulation of DNA-templated transcription
jg1009.t1	GO:0006468	biological_process	protein phosphorylation
jg10092.t1	GO:0008080	molecular_function	N-acetyltransferase activity
jg10093.t1	GO:0016787	molecular_function	hydrolase activity
jg10097.t1	GO:0055085	biological_process	transmembrane transport
jg10097.t1	GO:0022857	molecular_function	transmembrane transporter activity
jg10098.t1	GO:0016209	molecular_function	antioxidant activity
jg10098.t1	GO:0016491	molecular_function	oxidoreductase activity
jg10098.t1	GO:0051920	molecular_function	peroxiredoxin activity
jg101.t1	GO:0005515	molecular_function	protein binding
jg10104.t1	GO:0022857	molecular_function	transmembrane transporter activity
jg10104.t1	GO:0055085	biological_process	transmembrane transport
jg10107.t1	GO:0003924	molecular_function	GTPase activity
jg10107.t1	GO:0005525	molecular_function	GTP binding
jg10108.t1	GO:0016791	molecular_function	phosphatase activity
jg10117.t1	GO:0006629	biological_process	lipid metabolic process
jg10117.t1	GO:0004806	molecular_function	triglyceride lipase activity
jg10119.t1	GO:0003849	molecular_function	3-deoxy-7-phosphoheptulonate synthase activity
jg10119.t1	GO:0009073	biological_process	aromatic amino acid family biosynthetic process
jg10121.t1	GO:0006508	biological_process	proteolysis
jg10121.t1	GO:0008236	molecular_function	serine-type peptidase activity
jg10123.t1	GO:0008061	molecular_function	chitin binding
jg10125.t1	GO:0055085	biological_process	transmembrane transport
jg10125.t1	GO:0022857	molecular_function	transmembrane transporter activity
jg10127.t1	GO:0006351	biological_process	DNA-templated transcription
jg10127.t1	GO:0003677	molecular_function	DNA binding
jg10127.t1	GO:0008270	molecular_function	zinc ion binding
jg10129.t1	GO:0008270	molecular_function	zinc ion binding
jg10129.t1	GO:0000981	molecular_function	DNA-binding transcription factor activity, RNA polymerase II-specific
jg10129.t1	GO:0006355	biological_process	regulation of DNA-templated transcription
jg10133.t1	GO:0005515	molecular_function	protein binding
jg10134.t1	GO:0008080	molecular_function	N-acetyltransferase activity
jg10139.t1	GO:0043039	biological_process	tRNA aminoacylation
jg10139.t1	GO:0005524	molecular_function	ATP binding
jg10139.t1	GO:0004812	molecular_function	aminoacyl-tRNA ligase activity
jg1014.t1	GO:0016628	molecular_function	oxidoreductase activity, acting on the CH-CH group of donors, NAD or NADP as acceptor
jg1014.t1	GO:0016126	biological_process	sterol biosynthetic process
jg1014.t1	GO:0016020	cellular_component	membrane
jg10140.t1	GO:0005975	biological_process	carbohydrate metabolic process
jg10140.t1	GO:0004553	molecular_function	hydrolase activity, hydrolyzing O-glycosyl compounds
jg10142.t1	GO:0003824	molecular_function	catalytic activity
jg10143.t1	GO:0005524	molecular_function	ATP binding
jg10143.t1	GO:0016887	molecular_function	ATP hydrolysis activity
jg10145.t1	GO:0046873	molecular_function	metal ion transmembrane transporter activity
jg10145.t1	GO:0055085	biological_process	transmembrane transport
jg10145.t1	GO:0030001	biological_process	metal ion transport
jg10145.t1	GO:0016020	cellular_component	membrane
jg10147.t1	GO:0050660	molecular_function	flavin adenine dinucleotide binding
jg10147.t1	GO:0016614	molecular_function	oxidoreductase activity, acting on CH-OH group of donors
jg10149.t1	GO:0071949	molecular_function	FAD binding
jg10150.t1	GO:0005525	molecular_function	GTP binding
jg1016.t1	GO:0051287	molecular_function	NAD binding
jg1016.t1	GO:0016616	molecular_function	oxidoreductase activity, acting on the CH-OH group of donors, NAD or NADP as acceptor
jg10160.t1	GO:0016616	molecular_function	oxidoreductase activity, acting on the CH-OH group of donors, NAD or NADP as acceptor
jg10160.t1	GO:0051287	molecular_function	NAD binding
jg10164.t1	GO:0016020	cellular_component	membrane
jg10165.t1	GO:0004672	molecular_function	protein kinase activity
jg10165.t1	GO:0005524	molecular_function	ATP binding
jg10165.t1	GO:0006468	biological_process	protein phosphorylation
jg10173.t1	GO:0016020	cellular_component	membrane
jg10173.t1	GO:0055085	biological_process	transmembrane transport
jg10173.t1	GO:0015267	molecular_function	channel activity
jg10175.t1	GO:0005515	molecular_function	protein binding
jg10176.t1	GO:0005524	molecular_function	ATP binding
jg10176.t1	GO:0055085	biological_process	transmembrane transport
jg10176.t1	GO:0016021	cellular_component	integral component of membrane
jg10176.t1	GO:0140359	molecular_function	ABC-type transporter activity
jg10177.t1	GO:0016021	cellular_component	integral component of membrane
jg1018.t1	GO:0031267	molecular_function	small GTPase binding
jg1018.t1	GO:0003779	molecular_function	actin binding
jg1018.t1	GO:0016043	biological_process	cellular component organization
jg1018.t1	GO:0030036	biological_process	actin cytoskeleton organization
jg10182.t1	GO:0016021	cellular_component	integral component of membrane
jg10182.t1	GO:0055085	biological_process	transmembrane transport
jg10182.t1	GO:0022857	molecular_function	transmembrane transporter activity
jg10186.t1	GO:0003723	molecular_function	RNA binding
jg10186.t1	GO:0004812	molecular_function	aminoacyl-tRNA ligase activity
jg10186.t1	GO:0006418	biological_process	tRNA aminoacylation for protein translation
jg10186.t1	GO:0000166	molecular_function	nucleotide binding
jg10186.t1	GO:0005524	molecular_function	ATP binding
jg1019.t1	GO:0006979	biological_process	response to oxidative stress
jg1019.t1	GO:0020037	molecular_function	heme binding
jg1019.t1	GO:0004601	molecular_function	peroxidase activity
jg10191.t1	GO:0005543	molecular_function	phospholipid binding
jg10194.t1	GO:0004812	molecular_function	aminoacyl-tRNA ligase activity
jg10194.t1	GO:0005524	molecular_function	ATP binding
jg10194.t1	GO:0000166	molecular_function	nucleotide binding
jg10194.t1	GO:0006418	biological_process	tRNA aminoacylation for protein translation
jg10197.t1	GO:0036361	molecular_function	racemase activity, acting on amino acids and derivatives
jg10197.t1	GO:0006807	biological_process	nitrogen compound metabolic process
jg1020.t1	GO:0016491	molecular_function	oxidoreductase activity
jg10202.t1	GO:0016491	molecular_function	oxidoreductase activity
jg10206.t1	GO:0003877	molecular_function	ATP adenylyltransferase activity
jg10206.t1	GO:0004672	molecular_function	protein kinase activity
jg10206.t1	GO:0005524	molecular_function	ATP binding
jg10206.t1	GO:0006468	biological_process	protein phosphorylation
jg10207.t1	GO:0016787	molecular_function	hydrolase activity
jg10208.t1	GO:0006468	biological_process	protein phosphorylation
jg10208.t1	GO:0005524	molecular_function	ATP binding
jg10208.t1	GO:0004672	molecular_function	protein kinase activity
jg10209.t1	GO:0005515	molecular_function	protein binding
jg1021.t1	GO:0055085	biological_process	transmembrane transport
jg1021.t1	GO:0022857	molecular_function	transmembrane transporter activity
jg10210.t1	GO:0019348	biological_process	dolichol metabolic process
jg10210.t1	GO:0030176	cellular_component	integral component of endoplasmic reticulum membrane
jg10210.t1	GO:0030234	molecular_function	enzyme regulator activity
jg10211.t1	GO:0003723	molecular_function	RNA binding
jg10211.t1	GO:0005515	molecular_function	protein binding
jg10213.t1	GO:0006351	biological_process	DNA-templated transcription
jg10213.t1	GO:0008270	molecular_function	zinc ion binding
jg10213.t1	GO:0003677	molecular_function	DNA binding
jg10213.t1	GO:0000981	molecular_function	DNA-binding transcription factor activity, RNA polymerase II-specific
jg10213.t1	GO:0006355	biological_process	regulation of DNA-templated transcription
jg10215.t1	GO:0006269	biological_process	DNA replication, synthesis of RNA primer
jg10218.t1	GO:0022857	molecular_function	transmembrane transporter activity
jg10218.t1	GO:0016021	cellular_component	integral component of membrane
jg10218.t1	GO:0055085	biological_process	transmembrane transport
jg10221.t1	GO:0000166	molecular_function	nucleotide binding
jg10222.t1	GO:0022857	molecular_function	transmembrane transporter activity
jg10222.t1	GO:0055085	biological_process	transmembrane transport
jg10222.t1	GO:0016021	cellular_component	integral component of membrane
jg10223.t1	GO:0006412	biological_process	translation
jg10223.t1	GO:0005840	cellular_component	ribosome
jg10223.t1	GO:0003735	molecular_function	structural constituent of ribosome
jg10225.t1	GO:0003968	molecular_function	RNA-directed 5'-3' RNA polymerase activity
jg10228.t1	GO:0050660	molecular_function	flavin adenine dinucleotide binding
jg10228.t1	GO:0016491	molecular_function	oxidoreductase activity
jg10228.t1	GO:0003824	molecular_function	catalytic activity
jg10229.t1	GO:0046983	molecular_function	protein dimerization activity
jg10229.t1	GO:0016620	molecular_function	oxidoreductase activity, acting on the aldehyde or oxo group of donors, NAD or NADP as acceptor
jg10229.t1	GO:0051287	molecular_function	NAD binding
jg10229.t1	GO:0008652	biological_process	cellular amino acid biosynthetic process
jg1023.t1	GO:0055085	biological_process	transmembrane transport
jg1023.t1	GO:0016021	cellular_component	integral component of membrane
jg1023.t1	GO:0022857	molecular_function	transmembrane transporter activity
jg10230.t1	GO:0003723	molecular_function	RNA binding
jg10231.t1	GO:0005886	cellular_component	plasma membrane
jg10235.t1	GO:0008168	molecular_function	methyltransferase activity
jg10237.t1	GO:0005886	cellular_component	plasma membrane
jg10239.t1	GO:0007531	biological_process	mating type determination
jg10239.t1	GO:0045895	biological_process	positive regulation of mating-type specific transcription, DNA-templated
jg10239.t1	GO:0008301	molecular_function	DNA binding, bending
jg10239.t1	GO:0005634	cellular_component	nucleus
jg10240.t1	GO:0003824	molecular_function	catalytic activity
jg10241.t1	GO:0005743	cellular_component	mitochondrial inner membrane
jg10241.t1	GO:0005751	cellular_component	mitochondrial respiratory chain complex IV
jg10245.t1	GO:0032979	biological_process	protein insertion into mitochondrial inner membrane from matrix
jg10245.t1	GO:0005743	cellular_component	mitochondrial inner membrane
jg10246.t1	GO:0044183	molecular_function	protein folding chaperone
jg10246.t1	GO:0030176	cellular_component	integral component of endoplasmic reticulum membrane
jg10246.t1	GO:0045048	biological_process	protein insertion into ER membrane
jg10247.t1	GO:0006357	biological_process	regulation of transcription by RNA polymerase II
jg10247.t1	GO:0016592	cellular_component	mediator complex
jg10247.t1	GO:0003712	molecular_function	transcription coregulator activity
jg10249.t1	GO:0007165	biological_process	signal transduction
jg10257.t1	GO:0005515	molecular_function	protein binding
jg10258.t1	GO:0022857	molecular_function	transmembrane transporter activity
jg10258.t1	GO:0055085	biological_process	transmembrane transport
jg10258.t1	GO:0016021	cellular_component	integral component of membrane
jg10260.t1	GO:0055085	biological_process	transmembrane transport
jg10260.t1	GO:0022857	molecular_function	transmembrane transporter activity
jg10264.t1	GO:0015986	biological_process	proton motive force-driven ATP synthesis
jg10266.t1	GO:0050660	molecular_function	flavin adenine dinucleotide binding
jg10266.t1	GO:0016491	molecular_function	oxidoreductase activity
jg10267.t1	GO:0006412	biological_process	translation
jg10267.t1	GO:0008168	molecular_function	methyltransferase activity
jg10268.t1	GO:0005524	molecular_function	ATP binding
jg10268.t1	GO:0004672	molecular_function	protein kinase activity
jg10268.t1	GO:0006468	biological_process	protein phosphorylation
jg10269.t1	GO:0042729	cellular_component	DASH complex
jg10269.t1	GO:0008608	biological_process	attachment of spindle microtubules to kinetochore
jg10269.t1	GO:0005876	cellular_component	spindle microtubule
jg10270.t1	GO:0005515	molecular_function	protein binding
jg10271.t1	GO:0016787	molecular_function	hydrolase activity
jg10272.t1	GO:0016887	molecular_function	ATP hydrolysis activity
jg10272.t1	GO:0005524	molecular_function	ATP binding
jg10274.t1	GO:0003824	molecular_function	catalytic activity
jg10276.t1	GO:0018580	molecular_function	nitronate monooxygenase activity
jg10277.t1	GO:0018580	molecular_function	nitronate monooxygenase activity
jg10278.t1	GO:0046983	molecular_function	protein dimerization activity
jg10279.t1	GO:0007186	biological_process	G protein-coupled receptor signaling pathway
jg1028.t1	GO:0016491	molecular_function	oxidoreductase activity
jg10282.t1	GO:0016773	molecular_function	phosphotransferase activity, alcohol group as acceptor
jg10282.t1	GO:0005975	biological_process	carbohydrate metabolic process
jg10283.t1	GO:0055085	biological_process	transmembrane transport
jg10283.t1	GO:0008324	molecular_function	cation transmembrane transporter activity
jg10283.t1	GO:0016021	cellular_component	integral component of membrane
jg10283.t1	GO:0006812	biological_process	cation transport
jg10291.t1	GO:0019441	biological_process	tryptophan catabolic process to kynurenine
jg10291.t1	GO:0004061	molecular_function	arylformamidase activity
jg10292.t1	GO:0008270	molecular_function	zinc ion binding
jg10292.t1	GO:0006355	biological_process	regulation of DNA-templated transcription
jg10292.t1	GO:0000981	molecular_function	DNA-binding transcription factor activity, RNA polymerase II-specific
jg10293.t1	GO:0006744	biological_process	ubiquinone biosynthetic process
jg10294.t1	GO:0005515	molecular_function	protein binding
jg10295.t1	GO:0004781	molecular_function	sulfate adenylyltransferase (ATP) activity
jg10296.t1	GO:0003824	molecular_function	catalytic activity
jg10298.t1	GO:0003735	molecular_function	structural constituent of ribosome
jg10298.t1	GO:0005840	cellular_component	ribosome
jg10298.t1	GO:0006412	biological_process	translation
jg1030.t1	GO:0030896	cellular_component	checkpoint clamp complex
jg1030.t1	GO:0000077	biological_process	DNA damage checkpoint signaling
jg10300.t1	GO:0003677	molecular_function	DNA binding
jg10306.t1	GO:0020037	molecular_function	heme binding
jg10306.t1	GO:0004497	molecular_function	monooxygenase activity
jg10306.t1	GO:0005506	molecular_function	iron ion binding
jg10306.t1	GO:0016705	molecular_function	oxidoreductase activity, acting on paired donors, with incorporation or reduction of molecular oxygen
jg10312.t1	GO:0016020	cellular_component	membrane
jg10315.t1	GO:0003924	molecular_function	GTPase activity
jg10315.t1	GO:0005525	molecular_function	GTP binding
jg10316.t1	GO:0005515	molecular_function	protein binding
jg10318.t1	GO:0006629	biological_process	lipid metabolic process
jg10318.t1	GO:0016491	molecular_function	oxidoreductase activity
jg1032.t1	GO:0005525	molecular_function	GTP binding
jg10323.t1	GO:0022857	molecular_function	transmembrane transporter activity
jg10323.t1	GO:0055085	biological_process	transmembrane transport
jg10324.t1	GO:0020037	molecular_function	heme binding
jg10324.t1	GO:0016705	molecular_function	oxidoreductase activity, acting on paired donors, with incorporation or reduction of molecular oxygen
jg10324.t1	GO:0004497	molecular_function	monooxygenase activity
jg10324.t1	GO:0005506	molecular_function	iron ion binding
jg10329.t1	GO:0006351	biological_process	DNA-templated transcription
jg10329.t1	GO:0008270	molecular_function	zinc ion binding
jg10329.t1	GO:0006355	biological_process	regulation of DNA-templated transcription
jg10329.t1	GO:0000981	molecular_function	DNA-binding transcription factor activity, RNA polymerase II-specific
jg10329.t1	GO:0003677	molecular_function	DNA binding
jg10332.t1	GO:0055085	biological_process	transmembrane transport
jg10332.t1	GO:0022857	molecular_function	transmembrane transporter activity
jg10334.t1	GO:0006629	biological_process	lipid metabolic process
jg10342.t1	GO:0022857	molecular_function	transmembrane transporter activity
jg10342.t1	GO:0055085	biological_process	transmembrane transport
jg10342.t1	GO:0016020	cellular_component	membrane
jg10345.t1	GO:0043386	biological_process	mycotoxin biosynthetic process
jg10346.t1	GO:0043386	biological_process	mycotoxin biosynthetic process
jg10347.t1	GO:0016787	molecular_function	hydrolase activity
jg10351.t1	GO:0020037	molecular_function	heme binding
jg10351.t1	GO:0005506	molecular_function	iron ion binding
jg10351.t1	GO:0004497	molecular_function	monooxygenase activity
jg10351.t1	GO:0016705	molecular_function	oxidoreductase activity, acting on paired donors, with incorporation or reduction of molecular oxygen
jg10356.t1	GO:0020037	molecular_function	heme binding
jg10356.t1	GO:0016705	molecular_function	oxidoreductase activity, acting on paired donors, with incorporation or reduction of molecular oxygen
jg10356.t1	GO:0004497	molecular_function	monooxygenase activity
jg10356.t1	GO:0005506	molecular_function	iron ion binding
jg10357.t1	GO:0008270	molecular_function	zinc ion binding
jg10357.t1	GO:0000981	molecular_function	DNA-binding transcription factor activity, RNA polymerase II-specific
jg10357.t1	GO:0006355	biological_process	regulation of DNA-templated transcription
jg10363.t1	GO:0004499	molecular_function	N,N-dimethylaniline monooxygenase activity
jg10363.t1	GO:0050661	molecular_function	NADP binding
jg10363.t1	GO:0050660	molecular_function	flavin adenine dinucleotide binding
jg10364.t1	GO:0016021	cellular_component	integral component of membrane
jg1037.t1	GO:0016021	cellular_component	integral component of membrane
jg10371.t1	GO:0016021	cellular_component	integral component of membrane
jg10371.t1	GO:0055085	biological_process	transmembrane transport
jg10371.t1	GO:0022857	molecular_function	transmembrane transporter activity
jg10372.t1	GO:0006801	biological_process	superoxide metabolic process
jg10372.t1	GO:0004784	molecular_function	superoxide dismutase activity
jg10372.t1	GO:0046872	molecular_function	metal ion binding
jg10375.t1	GO:0016020	cellular_component	membrane
jg10375.t1	GO:0016757	molecular_function	glycosyltransferase activity
jg10376.t1	GO:0006468	biological_process	protein phosphorylation
jg10376.t1	GO:0005524	molecular_function	ATP binding
jg10376.t1	GO:0004672	molecular_function	protein kinase activity
jg10377.t1	GO:0016787	molecular_function	hydrolase activity
jg10378.t1	GO:0031515	cellular_component	tRNA (m1A) methyltransferase complex
jg10378.t1	GO:0016429	molecular_function	tRNA (adenine-N1-)-methyltransferase activity
jg10378.t1	GO:0030488	biological_process	tRNA methylation
jg10383.t1	GO:0016020	cellular_component	membrane
jg10384.t1	GO:0016020	cellular_component	membrane
jg10388.t1	GO:0016491	molecular_function	oxidoreductase activity
jg10391.t1	GO:0045122	biological_process	aflatoxin biosynthetic process
jg10391.t1	GO:0006355	biological_process	regulation of DNA-templated transcription
jg10391.t1	GO:0000981	molecular_function	DNA-binding transcription factor activity, RNA polymerase II-specific
jg10391.t1	GO:0003677	molecular_function	DNA binding
jg10391.t1	GO:0005634	cellular_component	nucleus
jg10391.t1	GO:0008270	molecular_function	zinc ion binding
jg10396.t1	GO:0016491	molecular_function	oxidoreductase activity
jg10399.t1	GO:0004497	molecular_function	monooxygenase activity
jg10399.t1	GO:0005506	molecular_function	iron ion binding
jg10399.t1	GO:0016705	molecular_function	oxidoreductase activity, acting on paired donors, with incorporation or reduction of molecular oxygen
jg10399.t1	GO:0020037	molecular_function	heme binding
jg104.t1	GO:0006468	biological_process	protein phosphorylation
jg104.t1	GO:0005524	molecular_function	ATP binding
jg104.t1	GO:0004672	molecular_function	protein kinase activity
jg1040.t1	GO:0006357	biological_process	regulation of transcription by RNA polymerase II
jg1040.t1	GO:0003712	molecular_function	transcription coregulator activity
jg1040.t1	GO:0016592	cellular_component	mediator complex
jg10400.t1	GO:0050660	molecular_function	flavin adenine dinucleotide binding
jg10400.t1	GO:0016614	molecular_function	oxidoreductase activity, acting on CH-OH group of donors
jg10401.t1	GO:0006582	biological_process	melanin metabolic process
jg10401.t1	GO:0030411	molecular_function	scytalone dehydratase activity
jg10403.t1	GO:0016787	molecular_function	hydrolase activity
jg10406.t1	GO:0006468	biological_process	protein phosphorylation
jg10406.t1	GO:0005524	molecular_function	ATP binding
jg10406.t1	GO:0004672	molecular_function	protein kinase activity
jg1041.t1	GO:0004672	molecular_function	protein kinase activity
jg1041.t1	GO:0005524	molecular_function	ATP binding
jg1041.t1	GO:0006468	biological_process	protein phosphorylation
jg10417.t1	GO:0035091	molecular_function	phosphatidylinositol binding
jg10420.t1	GO:0016791	molecular_function	phosphatase activity
jg10425.t1	GO:0008168	molecular_function	methyltransferase activity
jg10425.t1	GO:0006480	biological_process	N-terminal protein amino acid methylation
jg10426.t1	GO:0016491	molecular_function	oxidoreductase activity
jg10427.t1	GO:0016787	molecular_function	hydrolase activity
jg10431.t1	GO:0006508	biological_process	proteolysis
jg10431.t1	GO:0008236	molecular_function	serine-type peptidase activity
jg10432.t1	GO:0055085	biological_process	transmembrane transport
jg10432.t1	GO:0016020	cellular_component	membrane
jg10432.t1	GO:0022857	molecular_function	transmembrane transporter activity
jg10436.t1	GO:0003735	molecular_function	structural constituent of ribosome
jg10436.t1	GO:0005840	cellular_component	ribosome
jg10436.t1	GO:0006412	biological_process	translation
jg10439.t1	GO:0004379	molecular_function	glycylpeptide N-tetradecanoyltransferase activity
jg10440.t1	GO:0003735	molecular_function	structural constituent of ribosome
jg10440.t1	GO:0005840	cellular_component	ribosome
jg10440.t1	GO:0006412	biological_process	translation
jg10444.t1	GO:0016020	cellular_component	membrane
jg10444.t1	GO:0055085	biological_process	transmembrane transport
jg10448.t1	GO:0005515	molecular_function	protein binding
jg10449.t1	GO:0005515	molecular_function	protein binding
jg10450.t1	GO:0005515	molecular_function	protein binding
jg10451.t1	GO:0005515	molecular_function	protein binding
jg10453.t1	GO:0035673	molecular_function	oligopeptide transmembrane transporter activity
jg10455.t1	GO:0055085	biological_process	transmembrane transport
jg10455.t1	GO:0022857	molecular_function	transmembrane transporter activity
jg10458.t1	GO:0005198	molecular_function	structural molecule activity
jg10458.t1	GO:0006886	biological_process	intracellular protein transport
jg10458.t1	GO:0030117	cellular_component	membrane coat
jg10458.t1	GO:0030126	cellular_component	COPI vesicle coat
jg10458.t1	GO:0016192	biological_process	vesicle-mediated transport
jg10459.t1	GO:0003824	molecular_function	catalytic activity
jg10459.t1	GO:0051536	molecular_function	iron-sulfur cluster binding
jg10462.t1	GO:0035091	molecular_function	phosphatidylinositol binding
jg10466.t1	GO:0006355	biological_process	regulation of DNA-templated transcription
jg10466.t1	GO:0003700	molecular_function	DNA-binding transcription factor activity
jg10468.t1	GO:0020037	molecular_function	heme binding
jg10468.t1	GO:0016705	molecular_function	oxidoreductase activity, acting on paired donors, with incorporation or reduction of molecular oxygen
jg10468.t1	GO:0004497	molecular_function	monooxygenase activity
jg10468.t1	GO:0005506	molecular_function	iron ion binding
jg1047.t1	GO:0006351	biological_process	DNA-templated transcription
jg1047.t1	GO:0008270	molecular_function	zinc ion binding
jg1047.t1	GO:0003677	molecular_function	DNA binding
jg10470.t1	GO:0006629	biological_process	lipid metabolic process
jg10473.t1	GO:0006351	biological_process	DNA-templated transcription
jg10473.t1	GO:0008270	molecular_function	zinc ion binding
jg10473.t1	GO:0003677	molecular_function	DNA binding
jg10478.t1	GO:0016409	molecular_function	palmitoyltransferase activity
jg10479.t1	GO:0005515	molecular_function	protein binding
jg10479.t1	GO:0005634	cellular_component	nucleus
jg10479.t1	GO:0018024	molecular_function	histone-lysine N-methyltransferase activity
jg10480.t1	GO:0005524	molecular_function	ATP binding
jg10480.t1	GO:0140662	molecular_function	ATP-dependent protein folding chaperone
jg10481.t1	GO:0003723	molecular_function	RNA binding
jg10485.t1	GO:0003676	molecular_function	nucleic acid binding
jg10485.t1	GO:0005524	molecular_function	ATP binding
jg10487.t1	GO:0003723	molecular_function	RNA binding
jg10489.t1	GO:0006777	biological_process	Mo-molybdopterin cofactor biosynthetic process
jg1049.t1	GO:0005524	molecular_function	ATP binding
jg1049.t1	GO:0016887	molecular_function	ATP hydrolysis activity
jg10491.t1	GO:0008080	molecular_function	N-acetyltransferase activity
jg10492.t1	GO:0016020	cellular_component	membrane
jg10493.t1	GO:0009058	biological_process	biosynthetic process
jg10494.t1	GO:0016702	molecular_function	oxidoreductase activity, acting on single donors with incorporation of molecular oxygen, incorporation of two atoms of oxygen
jg10495.t1	GO:0005509	molecular_function	calcium ion binding
jg10495.t1	GO:0005544	molecular_function	calcium-dependent phospholipid binding
jg10496.t1	GO:0016021	cellular_component	integral component of membrane
jg10496.t1	GO:0006506	biological_process	GPI anchor biosynthetic process
jg1050.t1	GO:0009058	biological_process	biosynthetic process
jg10500.t1	GO:0046983	molecular_function	protein dimerization activity
jg10501.t1	GO:0005515	molecular_function	protein binding
jg10503.t1	GO:0034508	biological_process	centromere complex assembly
jg10503.t1	GO:0000776	cellular_component	kinetochore
jg10504.t1	GO:0016021	cellular_component	integral component of membrane
jg10504.t1	GO:0008521	molecular_function	acetyl-CoA transmembrane transporter activity
jg10505.t1	GO:0051920	molecular_function	peroxiredoxin activity
jg10505.t1	GO:0016491	molecular_function	oxidoreductase activity
jg10505.t1	GO:0016209	molecular_function	antioxidant activity
jg10507.t1	GO:0016020	cellular_component	membrane
jg10507.t1	GO:0008654	biological_process	phospholipid biosynthetic process
jg10507.t1	GO:0016780	molecular_function	phosphotransferase activity, for other substituted phosphate groups
jg10509.t1	GO:0055085	biological_process	transmembrane transport
jg10509.t1	GO:0022857	molecular_function	transmembrane transporter activity
jg1051.t1	GO:0022857	molecular_function	transmembrane transporter activity
jg1051.t1	GO:0055085	biological_process	transmembrane transport
jg10512.t1	GO:0008483	molecular_function	transaminase activity
jg10512.t1	GO:0030170	molecular_function	pyridoxal phosphate binding
jg10513.t1	GO:0004812	molecular_function	aminoacyl-tRNA ligase activity
jg10513.t1	GO:0006418	biological_process	tRNA aminoacylation for protein translation
jg10513.t1	GO:0000166	molecular_function	nucleotide binding
jg10513.t1	GO:0005524	molecular_function	ATP binding
jg10514.t1	GO:0000387	biological_process	spliceosomal snRNP assembly
jg10515.t1	GO:0004672	molecular_function	protein kinase activity
jg10515.t1	GO:0005524	molecular_function	ATP binding
jg10515.t1	GO:0006468	biological_process	protein phosphorylation
jg10519.t1	GO:0005975	biological_process	carbohydrate metabolic process
jg10519.t1	GO:0004553	molecular_function	hydrolase activity, hydrolyzing O-glycosyl compounds
jg1052.t1	GO:0005525	molecular_function	GTP binding
jg1052.t1	GO:0003924	molecular_function	GTPase activity
jg10526.t1	GO:0016491	molecular_function	oxidoreductase activity
jg10528.t1	GO:0016021	cellular_component	integral component of membrane
jg10530.t1	GO:0022857	molecular_function	transmembrane transporter activity
jg10530.t1	GO:0055085	biological_process	transmembrane transport
jg10532.t1	GO:0005975	biological_process	carbohydrate metabolic process
jg10536.t1	GO:0035673	molecular_function	oligopeptide transmembrane transporter activity
jg10539.t1	GO:0003676	molecular_function	nucleic acid binding
jg10540.t1	GO:0003677	molecular_function	DNA binding
jg10541.t1	GO:0006351	biological_process	DNA-templated transcription
jg10541.t1	GO:0003677	molecular_function	DNA binding
jg10541.t1	GO:0008270	molecular_function	zinc ion binding
jg10543.t1	GO:0071949	molecular_function	FAD binding
jg10547.t1	GO:0055085	biological_process	transmembrane transport
jg10547.t1	GO:0022857	molecular_function	transmembrane transporter activity
jg10552.t1	GO:0016787	molecular_function	hydrolase activity
jg10554.t1	GO:0046872	molecular_function	metal ion binding
jg10555.t1	GO:0004843	molecular_function	cysteine-type deubiquitinase activity
jg10555.t1	GO:0016579	biological_process	protein deubiquitination
jg10556.t1	GO:0016787	molecular_function	hydrolase activity
jg10557.t1	GO:0050661	molecular_function	NADP binding
jg10557.t1	GO:0004499	molecular_function	N,N-dimethylaniline monooxygenase activity
jg10557.t1	GO:0050660	molecular_function	flavin adenine dinucleotide binding
jg10558.t1	GO:0022857	molecular_function	transmembrane transporter activity
jg10558.t1	GO:0055085	biological_process	transmembrane transport
jg10558.t1	GO:0016021	cellular_component	integral component of membrane
jg10559.t1	GO:0000981	molecular_function	DNA-binding transcription factor activity, RNA polymerase II-specific
jg10559.t1	GO:0006355	biological_process	regulation of DNA-templated transcription
jg10559.t1	GO:0003677	molecular_function	DNA binding
jg10559.t1	GO:0008270	molecular_function	zinc ion binding
jg10559.t1	GO:0006351	biological_process	DNA-templated transcription
jg1056.t1	GO:0005515	molecular_function	protein binding
jg10563.t1	GO:0016787	molecular_function	hydrolase activity
jg10565.t1	GO:0008810	molecular_function	cellulase activity
jg10565.t1	GO:0000272	biological_process	polysaccharide catabolic process
jg10566.t1	GO:0006351	biological_process	DNA-templated transcription
jg10566.t1	GO:0008270	molecular_function	zinc ion binding
jg10566.t1	GO:0003677	molecular_function	DNA binding
jg10567.t1	GO:0022857	molecular_function	transmembrane transporter activity
jg10567.t1	GO:0055085	biological_process	transmembrane transport
jg10569.t1	GO:0016491	molecular_function	oxidoreductase activity
jg10569.t1	GO:0050660	molecular_function	flavin adenine dinucleotide binding
jg1057.t1	GO:0005515	molecular_function	protein binding
jg10579.t1	GO:0003676	molecular_function	nucleic acid binding
jg10579.t1	GO:0005524	molecular_function	ATP binding
jg1058.t1	GO:0016491	molecular_function	oxidoreductase activity
jg10580.t1	GO:0020037	molecular_function	heme binding
jg10580.t1	GO:0004497	molecular_function	monooxygenase activity
jg10580.t1	GO:0005506	molecular_function	iron ion binding
jg10580.t1	GO:0016705	molecular_function	oxidoreductase activity, acting on paired donors, with incorporation or reduction of molecular oxygen
jg10581.t1	GO:0008299	biological_process	isoprenoid biosynthetic process
jg10582.t1	GO:0005524	molecular_function	ATP binding
jg10582.t1	GO:0016021	cellular_component	integral component of membrane
jg10582.t1	GO:0140359	molecular_function	ABC-type transporter activity
jg10582.t1	GO:0055085	biological_process	transmembrane transport
jg10583.t1	GO:0003676	molecular_function	nucleic acid binding
jg10585.t1	GO:0003824	molecular_function	catalytic activity
jg10587.t1	GO:0001671	molecular_function	ATPase activator activity
jg10587.t1	GO:0051087	molecular_function	chaperone binding
jg10589.t1	GO:0008080	molecular_function	N-acetyltransferase activity
jg10592.t1	GO:0004842	molecular_function	ubiquitin-protein transferase activity
jg10594.t1	GO:0004185	molecular_function	serine-type carboxypeptidase activity
jg10594.t1	GO:0006508	biological_process	proteolysis
jg10597.t1	GO:0008080	molecular_function	N-acetyltransferase activity
jg10599.t1	GO:0016491	molecular_function	oxidoreductase activity
jg10602.t1	GO:0019903	molecular_function	protein phosphatase binding
jg10602.t1	GO:0043666	biological_process	regulation of phosphoprotein phosphatase activity
jg10602.t2	GO:0043666	biological_process	regulation of phosphoprotein phosphatase activity
jg10602.t2	GO:0019903	molecular_function	protein phosphatase binding
jg10602.t3	GO:0043666	biological_process	regulation of phosphoprotein phosphatase activity
jg10602.t3	GO:0019903	molecular_function	protein phosphatase binding
jg10603.t1	GO:0007034	biological_process	vacuolar transport
jg10612.t1	GO:0050660	molecular_function	flavin adenine dinucleotide binding
jg10612.t1	GO:0050661	molecular_function	NADP binding
jg10612.t1	GO:0004499	molecular_function	N,N-dimethylaniline monooxygenase activity
jg10614.t1	GO:0016491	molecular_function	oxidoreductase activity
jg10616.t1	GO:0016787	molecular_function	hydrolase activity
jg10622.t1	GO:0005507	molecular_function	copper ion binding
jg10622.t1	GO:0016491	molecular_function	oxidoreductase activity
jg10624.t1	GO:0016021	cellular_component	integral component of membrane
jg1063.t1	GO:0016020	cellular_component	membrane
jg1063.t1	GO:0006817	biological_process	phosphate ion transport
jg1063.t1	GO:0005315	molecular_function	inorganic phosphate transmembrane transporter activity
jg10632.t1	GO:0016624	molecular_function	oxidoreductase activity, acting on the aldehyde or oxo group of donors, disulfide as acceptor
jg10637.t1	GO:0003723	molecular_function	RNA binding
jg10638.t1	GO:0016491	molecular_function	oxidoreductase activity
jg10638.t1	GO:0005507	molecular_function	copper ion binding
jg10641.t1	GO:0005515	molecular_function	protein binding
jg10647.t1	GO:0004784	molecular_function	superoxide dismutase activity
jg10647.t1	GO:0006801	biological_process	superoxide metabolic process
jg10647.t1	GO:0046872	molecular_function	metal ion binding
jg1065.t1	GO:0003677	molecular_function	DNA binding
jg1065.t1	GO:0008270	molecular_function	zinc ion binding
jg1065.t1	GO:0006351	biological_process	DNA-templated transcription
jg10652.t1	GO:0016627	molecular_function	oxidoreductase activity, acting on the CH-CH group of donors
jg10652.t1	GO:0050660	molecular_function	flavin adenine dinucleotide binding
jg10655.t1	GO:0055085	biological_process	transmembrane transport
jg10655.t1	GO:0022857	molecular_function	transmembrane transporter activity
jg10657.t1	GO:0016887	molecular_function	ATP hydrolysis activity
jg10657.t1	GO:0005524	molecular_function	ATP binding
jg10657.t1	GO:0004176	molecular_function	ATP-dependent peptidase activity
jg10657.t1	GO:0004222	molecular_function	metalloendopeptidase activity
jg10657.t1	GO:0006508	biological_process	proteolysis
jg10663.t1	GO:0008270	molecular_function	zinc ion binding
jg10663.t1	GO:0006355	biological_process	regulation of DNA-templated transcription
jg10663.t1	GO:0000981	molecular_function	DNA-binding transcription factor activity, RNA polymerase II-specific
jg10665.t1	GO:0003676	molecular_function	nucleic acid binding
jg10666.t1	GO:0005524	molecular_function	ATP binding
jg10666.t1	GO:0003918	molecular_function	DNA topoisomerase type II (double strand cut, ATP-hydrolyzing) activity
jg10666.t1	GO:0003677	molecular_function	DNA binding
jg10666.t1	GO:0006265	biological_process	DNA topological change
jg10666.t2	GO:0006265	biological_process	DNA topological change
jg10666.t2	GO:0003918	molecular_function	DNA topoisomerase type II (double strand cut, ATP-hydrolyzing) activity
jg10666.t2	GO:0003677	molecular_function	DNA binding
jg10666.t2	GO:0005524	molecular_function	ATP binding
jg10667.t1	GO:0006355	biological_process	regulation of DNA-templated transcription
jg10667.t1	GO:0003677	molecular_function	DNA binding
jg10669.t1	GO:0016020	cellular_component	membrane
jg10669.t1	GO:0005509	molecular_function	calcium ion binding
jg10669.t1	GO:0004571	molecular_function	mannosyl-oligosaccharide 1,2-alpha-mannosidase activity
jg1067.t1	GO:0005507	molecular_function	copper ion binding
jg1067.t1	GO:0016491	molecular_function	oxidoreductase activity
jg10671.t1	GO:0016747	molecular_function	acyltransferase activity, transferring groups other than amino-acyl groups
jg10681.t1	GO:0043386	biological_process	mycotoxin biosynthetic process
jg10683.t1	GO:0043531	molecular_function	ADP binding
jg10686.t1	GO:0005975	biological_process	carbohydrate metabolic process
jg10686.t1	GO:0016773	molecular_function	phosphotransferase activity, alcohol group as acceptor
jg10688.t1	GO:0140662	molecular_function	ATP-dependent protein folding chaperone
jg10688.t1	GO:0005524	molecular_function	ATP binding
jg1069.t1	GO:0003723	molecular_function	RNA binding
jg1069.t2	GO:0003723	molecular_function	RNA binding
jg10692.t1	GO:0003824	molecular_function	catalytic activity
jg10694.t1	GO:0008171	molecular_function	O-methyltransferase activity
jg10697.t1	GO:0005506	molecular_function	iron ion binding
jg10697.t1	GO:0004497	molecular_function	monooxygenase activity
jg10697.t1	GO:0016705	molecular_function	oxidoreductase activity, acting on paired donors, with incorporation or reduction of molecular oxygen
jg10697.t1	GO:0020037	molecular_function	heme binding
jg10698.t1	GO:0009308	biological_process	amine metabolic process
jg10698.t1	GO:0048038	molecular_function	quinone binding
jg10698.t1	GO:0005507	molecular_function	copper ion binding
jg10698.t1	GO:0008131	molecular_function	primary amine oxidase activity
jg10699.t1	GO:0055085	biological_process	transmembrane transport
jg10699.t1	GO:0016020	cellular_component	membrane
jg10699.t1	GO:0022857	molecular_function	transmembrane transporter activity
jg10700.t1	GO:0016021	cellular_component	integral component of membrane
jg10700.t1	GO:0055085	biological_process	transmembrane transport
jg10705.t1	GO:0022857	molecular_function	transmembrane transporter activity
jg10705.t1	GO:0055085	biological_process	transmembrane transport
jg10706.t1	GO:0020037	molecular_function	heme binding
jg10706.t1	GO:0016705	molecular_function	oxidoreductase activity, acting on paired donors, with incorporation or reduction of molecular oxygen
jg10706.t1	GO:0004497	molecular_function	monooxygenase activity
jg10706.t1	GO:0005506	molecular_function	iron ion binding
jg10707.t1	GO:0020037	molecular_function	heme binding
jg10707.t1	GO:0005506	molecular_function	iron ion binding
jg10707.t1	GO:0004497	molecular_function	monooxygenase activity
jg10707.t1	GO:0016705	molecular_function	oxidoreductase activity, acting on paired donors, with incorporation or reduction of molecular oxygen
jg10708.t1	GO:0006351	biological_process	DNA-templated transcription
jg10708.t1	GO:0003677	molecular_function	DNA binding
jg10708.t1	GO:0008270	molecular_function	zinc ion binding
jg1071.t1	GO:0000049	molecular_function	tRNA binding
jg1071.t1	GO:0034227	biological_process	tRNA thio-modification
jg1071.t1	GO:0002098	biological_process	tRNA wobble uridine modification
jg10710.t1	GO:0020037	molecular_function	heme binding
jg10710.t1	GO:0004497	molecular_function	monooxygenase activity
jg10710.t1	GO:0005506	molecular_function	iron ion binding
jg10710.t1	GO:0016705	molecular_function	oxidoreductase activity, acting on paired donors, with incorporation or reduction of molecular oxygen
jg10713.t1	GO:0008171	molecular_function	O-methyltransferase activity
jg1072.t1	GO:0016021	cellular_component	integral component of membrane
jg10721.t1	GO:0055085	biological_process	transmembrane transport
jg10721.t1	GO:0022857	molecular_function	transmembrane transporter activity
jg10722.t1	GO:0020037	molecular_function	heme binding
jg10722.t1	GO:0004497	molecular_function	monooxygenase activity
jg10722.t1	GO:0005506	molecular_function	iron ion binding
jg10722.t1	GO:0016705	molecular_function	oxidoreductase activity, acting on paired donors, with incorporation or reduction of molecular oxygen
jg10723.t1	GO:0016705	molecular_function	oxidoreductase activity, acting on paired donors, with incorporation or reduction of molecular oxygen
jg10723.t1	GO:0004497	molecular_function	monooxygenase activity
jg10723.t1	GO:0005506	molecular_function	iron ion binding
jg10723.t1	GO:0020037	molecular_function	heme binding
jg10724.t1	GO:0030001	biological_process	metal ion transport
jg10724.t1	GO:0016020	cellular_component	membrane
jg10724.t1	GO:0055085	biological_process	transmembrane transport
jg10724.t1	GO:0046873	molecular_function	metal ion transmembrane transporter activity
jg10727.t1	GO:0006694	biological_process	steroid biosynthetic process
jg10727.t1	GO:0003854	molecular_function	3-beta-hydroxy-delta5-steroid dehydrogenase activity
jg10727.t1	GO:0016616	molecular_function	oxidoreductase activity, acting on the CH-OH group of donors, NAD or NADP as acceptor
jg10730.t1	GO:0006351	biological_process	DNA-templated transcription
jg10730.t1	GO:0008270	molecular_function	zinc ion binding
jg10730.t1	GO:0003677	molecular_function	DNA binding
jg10734.t1	GO:0022857	molecular_function	transmembrane transporter activity
jg10734.t1	GO:0071949	molecular_function	FAD binding
jg10734.t1	GO:0055085	biological_process	transmembrane transport
jg10737.t1	GO:0006351	biological_process	DNA-templated transcription
jg10737.t1	GO:0008270	molecular_function	zinc ion binding
jg10737.t1	GO:0003677	molecular_function	DNA binding
jg10742.t1	GO:0004672	molecular_function	protein kinase activity
jg10742.t1	GO:0005524	molecular_function	ATP binding
jg10742.t1	GO:0006468	biological_process	protein phosphorylation
jg10744.t1	GO:0003677	molecular_function	DNA binding
jg10749.t1	GO:0016853	molecular_function	isomerase activity
jg10749.t1	GO:0005975	biological_process	carbohydrate metabolic process
jg1075.t1	GO:0003676	molecular_function	nucleic acid binding
jg1075.t1	GO:0016818	molecular_function	hydrolase activity, acting on acid anhydrides, in phosphorus-containing anhydrides
jg1075.t1	GO:0140658	molecular_function	ATP-dependent chromatin remodeler activity
jg1075.t1	GO:0046872	molecular_function	metal ion binding
jg1075.t1	GO:0005524	molecular_function	ATP binding
jg1075.t1	GO:0008270	molecular_function	zinc ion binding
jg10751.t1	GO:0022857	molecular_function	transmembrane transporter activity
jg10751.t1	GO:0055085	biological_process	transmembrane transport
jg10756.t1	GO:0004518	molecular_function	nuclease activity
jg10757.t1	GO:0003950	molecular_function	NAD+ ADP-ribosyltransferase activity
jg1076.t1	GO:0009058	biological_process	biosynthetic process
jg10760.t1	GO:0032049	biological_process	cardiolipin biosynthetic process
jg10760.t1	GO:0004605	molecular_function	phosphatidate cytidylyltransferase activity
jg10761.t1	GO:0035673	molecular_function	oligopeptide transmembrane transporter activity
jg10762.t1	GO:0008233	molecular_function	peptidase activity
jg10762.t1	GO:0006508	biological_process	proteolysis
jg10763.t1	GO:0050660	molecular_function	flavin adenine dinucleotide binding
jg10763.t1	GO:0016614	molecular_function	oxidoreductase activity, acting on CH-OH group of donors
jg10764.t1	GO:0050660	molecular_function	flavin adenine dinucleotide binding
jg10764.t1	GO:0016614	molecular_function	oxidoreductase activity, acting on CH-OH group of donors
jg10765.t1	GO:0006270	biological_process	DNA replication initiation
jg10767.t1	GO:0003676	molecular_function	nucleic acid binding
jg1077.t1	GO:0006355	biological_process	regulation of DNA-templated transcription
jg1077.t1	GO:0000981	molecular_function	DNA-binding transcription factor activity, RNA polymerase II-specific
jg1077.t1	GO:0008270	molecular_function	zinc ion binding
jg10772.t1	GO:0055085	biological_process	transmembrane transport
jg10772.t1	GO:0016020	cellular_component	membrane
jg10772.t1	GO:0022857	molecular_function	transmembrane transporter activity
jg10773.t1	GO:0008686	molecular_function	3,4-dihydroxy-2-butanone-4-phosphate synthase activity
jg10773.t1	GO:0009231	biological_process	riboflavin biosynthetic process
jg10774.t1	GO:0006352	biological_process	DNA-templated transcription initiation
jg10774.t1	GO:0003677	molecular_function	DNA binding
jg10778.t1	GO:0016787	molecular_function	hydrolase activity
jg10778.t1	GO:0009166	biological_process	nucleotide catabolic process
jg10783.t1	GO:0004497	molecular_function	monooxygenase activity
jg10783.t1	GO:0005506	molecular_function	iron ion binding
jg10783.t1	GO:0016705	molecular_function	oxidoreductase activity, acting on paired donors, with incorporation or reduction of molecular oxygen
jg10783.t1	GO:0020037	molecular_function	heme binding
jg10784.t1	GO:0006355	biological_process	regulation of DNA-templated transcription
jg10784.t1	GO:0016573	biological_process	histone acetylation
jg10784.t1	GO:0004402	molecular_function	histone acetyltransferase activity
jg10786.t1	GO:0016407	molecular_function	acetyltransferase activity
jg10788.t1	GO:0016746	molecular_function	acyltransferase activity
jg10791.t1	GO:0005975	biological_process	carbohydrate metabolic process
jg10791.t1	GO:0004553	molecular_function	hydrolase activity, hydrolyzing O-glycosyl compounds
jg10793.t1	GO:0005515	molecular_function	protein binding
jg10795.t1	GO:0016765	molecular_function	transferase activity, transferring alkyl or aryl (other than methyl) groups
jg10800.t1	GO:0006506	biological_process	GPI anchor biosynthetic process
jg10800.t1	GO:0004376	molecular_function	glycolipid mannosyltransferase activity
jg10800.t1	GO:0000009	molecular_function	alpha-1,6-mannosyltransferase activity
jg10803.t1	GO:0031267	molecular_function	small GTPase binding
jg10803.t1	GO:0003779	molecular_function	actin binding
jg10803.t1	GO:0030036	biological_process	actin cytoskeleton organization
jg10804.t1	GO:0008270	molecular_function	zinc ion binding
jg10805.t1	GO:0005515	molecular_function	protein binding
jg10810.t1	GO:0008270	molecular_function	zinc ion binding
jg10810.t1	GO:0004089	molecular_function	carbonate dehydratase activity
jg10814.t1	GO:0003824	molecular_function	catalytic activity
jg10816.t1	GO:0022857	molecular_function	transmembrane transporter activity
jg10816.t1	GO:0055085	biological_process	transmembrane transport
jg10817.t1	GO:0016779	molecular_function	nucleotidyltransferase activity
jg10817.t1	GO:0009058	biological_process	biosynthetic process
jg10819.t1	GO:0005515	molecular_function	protein binding
jg10822.t1	GO:0008270	molecular_function	zinc ion binding
jg10827.t1	GO:0019001	molecular_function	guanyl nucleotide binding
jg10827.t1	GO:0007186	biological_process	G protein-coupled receptor signaling pathway
jg10827.t1	GO:0003924	molecular_function	GTPase activity
jg10827.t1	GO:0031683	molecular_function	G-protein beta/gamma-subunit complex binding
jg10828.t1	GO:0030001	biological_process	metal ion transport
jg10828.t1	GO:0016020	cellular_component	membrane
jg10828.t1	GO:0046873	molecular_function	metal ion transmembrane transporter activity
jg10829.t1	GO:0005515	molecular_function	protein binding
jg10829.t1	GO:0005085	molecular_function	guanyl-nucleotide exchange factor activity
jg10830.t1	GO:0005515	molecular_function	protein binding
jg10831.t1	GO:0005524	molecular_function	ATP binding
jg10831.t1	GO:0016021	cellular_component	integral component of membrane
jg10831.t1	GO:0016020	cellular_component	membrane
jg10831.t1	GO:0042626	molecular_function	ATPase-coupled transmembrane transporter activity
jg10831.t1	GO:0055085	biological_process	transmembrane transport
jg10832.t1	GO:0006355	biological_process	regulation of DNA-templated transcription
jg10832.t1	GO:0003700	molecular_function	DNA-binding transcription factor activity
jg10840.t1	GO:0004386	molecular_function	helicase activity
jg10841.t1	GO:0140658	molecular_function	ATP-dependent chromatin remodeler activity
jg10841.t1	GO:0005524	molecular_function	ATP binding
jg10842.t1	GO:0008173	molecular_function	RNA methyltransferase activity
jg10842.t1	GO:0006396	biological_process	RNA processing
jg10842.t1	GO:0003723	molecular_function	RNA binding
jg10842.t1	GO:0008168	molecular_function	methyltransferase activity
jg10846.t1	GO:0006412	biological_process	translation
jg10846.t1	GO:0005840	cellular_component	ribosome
jg10846.t1	GO:0003735	molecular_function	structural constituent of ribosome
jg10851.t1	GO:0016020	cellular_component	membrane
jg10852.t1	GO:0046855	biological_process	inositol phosphate dephosphorylation
jg10853.t1	GO:0008270	molecular_function	zinc ion binding
jg10860.t1	GO:0008270	molecular_function	zinc ion binding
jg10860.t1	GO:0003676	molecular_function	nucleic acid binding
jg10861.t1	GO:0005737	cellular_component	cytoplasm
jg10861.t1	GO:0000045	biological_process	autophagosome assembly
jg10862.t1	GO:0003864	molecular_function	3-methyl-2-oxobutanoate hydroxymethyltransferase activity
jg10862.t1	GO:0015940	biological_process	pantothenate biosynthetic process
jg10865.t1	GO:0051539	molecular_function	4 iron, 4 sulfur cluster binding
jg10866.t1	GO:0005509	molecular_function	calcium ion binding
jg10867.t1	GO:0005643	cellular_component	nuclear pore
jg10867.t1	GO:0017056	molecular_function	structural constituent of nuclear pore
jg10867.t1	GO:0006913	biological_process	nucleocytoplasmic transport
jg10869.t1	GO:0020037	molecular_function	heme binding
jg10869.t1	GO:0016491	molecular_function	oxidoreductase activity
jg10871.t1	GO:0009058	biological_process	biosynthetic process
jg10871.t1	GO:0030170	molecular_function	pyridoxal phosphate binding
jg10872.t1	GO:0005515	molecular_function	protein binding
jg10878.t1	GO:0005525	molecular_function	GTP binding
jg10880.t1	GO:0005524	molecular_function	ATP binding
jg10880.t1	GO:0003676	molecular_function	nucleic acid binding
jg10882.t1	GO:0008484	molecular_function	sulfuric ester hydrolase activity
jg10884.t1	GO:0003777	molecular_function	microtubule motor activity
jg10884.t1	GO:0007018	biological_process	microtubule-based movement
jg10884.t1	GO:0008017	molecular_function	microtubule binding
jg10884.t1	GO:0005524	molecular_function	ATP binding
jg10885.t1	GO:0008168	molecular_function	methyltransferase activity
jg10887.t1	GO:0004553	molecular_function	hydrolase activity, hydrolyzing O-glycosyl compounds
jg10887.t1	GO:0005975	biological_process	carbohydrate metabolic process
jg10889.t1	GO:0006357	biological_process	regulation of transcription by RNA polymerase II
jg10889.t1	GO:0016592	cellular_component	mediator complex
jg10889.t1	GO:0003712	molecular_function	transcription coregulator activity
jg10890.t1	GO:0006807	biological_process	nitrogen compound metabolic process
jg10890.t1	GO:0004356	molecular_function	glutamate-ammonia ligase activity
jg10890.t1	GO:0006542	biological_process	glutamine biosynthetic process
jg10893.t1	GO:0016846	molecular_function	carbon-sulfur lyase activity
jg10894.t1	GO:0006367	biological_process	transcription initiation at RNA polymerase II promoter
jg10894.t1	GO:0006289	biological_process	nucleotide-excision repair
jg10894.t1	GO:0000439	cellular_component	transcription factor TFIIH core complex
jg10897.t1	GO:0005515	molecular_function	protein binding
jg10899.t1	GO:0006974	biological_process	cellular response to DNA damage stimulus
jg10899.t1	GO:0018142	biological_process	protein-DNA covalent cross-linking
jg10899.t1	GO:0003697	molecular_function	single-stranded DNA binding
jg1090.t1	GO:0050660	molecular_function	flavin adenine dinucleotide binding
jg1090.t1	GO:0004499	molecular_function	N,N-dimethylaniline monooxygenase activity
jg1090.t1	GO:0050661	molecular_function	NADP binding
jg10900.t1	GO:0032981	biological_process	mitochondrial respiratory chain complex I assembly
jg10900.t1	GO:0016020	cellular_component	membrane
jg10901.t1	GO:0005515	molecular_function	protein binding
jg10902.t1	GO:0008270	molecular_function	zinc ion binding
jg10904.t1	GO:0005515	molecular_function	protein binding
jg10905.t1	GO:0003824	molecular_function	catalytic activity
jg10907.t1	GO:0006355	biological_process	regulation of DNA-templated transcription
jg10907.t1	GO:0003700	molecular_function	DNA-binding transcription factor activity
jg10908.t1	GO:0070403	molecular_function	NAD+ binding
jg10909.t1	GO:0070006	molecular_function	metalloaminopeptidase activity
jg10909.t1	GO:0030145	molecular_function	manganese ion binding
jg1091.t1	GO:0016887	molecular_function	ATP hydrolysis activity
jg1091.t1	GO:0005524	molecular_function	ATP binding
jg10912.t1	GO:0006031	biological_process	chitin biosynthetic process
jg10912.t1	GO:0004100	molecular_function	chitin synthase activity
jg10914.t1	GO:0008703	molecular_function	5-amino-6-(5-phosphoribosylamino)uracil reductase activity
jg10914.t1	GO:0009231	biological_process	riboflavin biosynthetic process
jg10916.t1	GO:0009082	biological_process	branched-chain amino acid biosynthetic process
jg10916.t1	GO:0004455	molecular_function	ketol-acid reductoisomerase activity
jg10916.t1	GO:0044237	biological_process	cellular metabolic process
jg1092.t1	GO:0003676	molecular_function	nucleic acid binding
jg10923.t1	GO:0006338	biological_process	chromatin remodeling
jg10923.t1	GO:0140658	molecular_function	ATP-dependent chromatin remodeler activity
jg10923.t1	GO:0005524	molecular_function	ATP binding
jg10923.t1	GO:0031491	molecular_function	nucleosome binding
jg10923.t1	GO:0003677	molecular_function	DNA binding
jg10923.t1	GO:0005634	cellular_component	nucleus
jg10926.t1	GO:0046873	molecular_function	metal ion transmembrane transporter activity
jg10926.t1	GO:0030001	biological_process	metal ion transport
jg10926.t1	GO:0016020	cellular_component	membrane
jg10926.t1	GO:0055085	biological_process	transmembrane transport
jg10927.t1	GO:0006886	biological_process	intracellular protein transport
jg10927.t1	GO:0048280	biological_process	vesicle fusion with Golgi apparatus
jg10927.t1	GO:0016192	biological_process	vesicle-mediated transport
jg10927.t1	GO:0005737	cellular_component	cytoplasm
jg10927.t1	GO:0000139	cellular_component	Golgi membrane
jg10928.t1	GO:0004527	molecular_function	exonuclease activity
jg10928.t1	GO:0003676	molecular_function	nucleic acid binding
jg1093.t1	GO:0016491	molecular_function	oxidoreductase activity
jg10933.t1	GO:0016787	molecular_function	hydrolase activity
jg1094.t1	GO:0016705	molecular_function	oxidoreductase activity, acting on paired donors, with incorporation or reduction of molecular oxygen
jg1094.t1	GO:0005506	molecular_function	iron ion binding
jg1094.t1	GO:0004497	molecular_function	monooxygenase activity
jg1094.t1	GO:0020037	molecular_function	heme binding
jg10950.t1	GO:0000145	cellular_component	exocyst
jg10950.t1	GO:0006887	biological_process	exocytosis
jg10953.t1	GO:0005525	molecular_function	GTP binding
jg10957.t1	GO:0009058	biological_process	biosynthetic process
jg10957.t1	GO:0030170	molecular_function	pyridoxal phosphate binding
jg10958.t1	GO:0046961	molecular_function	proton-transporting ATPase activity, rotational mechanism
jg10958.t1	GO:0033179	cellular_component	proton-transporting V-type ATPase, V0 domain
jg10958.t1	GO:1902600	biological_process	proton transmembrane transport
jg1096.t1	GO:0051920	molecular_function	peroxiredoxin activity
jg10961.t1	GO:0015165	molecular_function	pyrimidine nucleotide-sugar transmembrane transporter activity
jg10961.t1	GO:0016021	cellular_component	integral component of membrane
jg10961.t1	GO:0090481	biological_process	pyrimidine nucleotide-sugar transmembrane transport
jg10961.t1	GO:0000139	cellular_component	Golgi membrane
jg10962.t1	GO:0003676	molecular_function	nucleic acid binding
jg10962.t1	GO:0005524	molecular_function	ATP binding
jg10965.t1	GO:1990316	cellular_component	Atg1/ULK1 kinase complex
jg10965.t1	GO:0006914	biological_process	autophagy
jg10966.t1	GO:0005515	molecular_function	protein binding
jg10968.t1	GO:0009395	biological_process	phospholipid catabolic process
jg10968.t1	GO:0004620	molecular_function	phospholipase activity
jg10969.t1	GO:0017183	biological_process	peptidyl-diphthamide biosynthetic process from peptidyl-histidine
jg10969.t1	GO:0090560	molecular_function	2-(3-amino-3-carboxypropyl)histidine synthase activity
jg1097.t1	GO:0016627	molecular_function	oxidoreductase activity, acting on the CH-CH group of donors
jg1097.t1	GO:0050660	molecular_function	flavin adenine dinucleotide binding
jg10970.t1	GO:0003677	molecular_function	DNA binding
jg10973.t1	GO:0005507	molecular_function	copper ion binding
jg10973.t1	GO:0006355	biological_process	regulation of DNA-templated transcription
jg10973.t1	GO:0003700	molecular_function	DNA-binding transcription factor activity
jg10973.t1	GO:0003677	molecular_function	DNA binding
jg10974.t1	GO:0006355	biological_process	regulation of DNA-templated transcription
jg10974.t1	GO:0000981	molecular_function	DNA-binding transcription factor activity, RNA polymerase II-specific
jg10974.t1	GO:0008270	molecular_function	zinc ion binding
jg10976.t1	GO:0004842	molecular_function	ubiquitin-protein transferase activity
jg10979.t1	GO:0008236	molecular_function	serine-type peptidase activity
jg10979.t1	GO:0006508	biological_process	proteolysis
jg1098.t1	GO:0005515	molecular_function	protein binding
jg10980.t1	GO:0004553	molecular_function	hydrolase activity, hydrolyzing O-glycosyl compounds
jg10980.t1	GO:0071704	biological_process	organic substance metabolic process
jg10982.t1	GO:0016758	molecular_function	hexosyltransferase activity
jg10984.t1	GO:0006338	biological_process	chromatin remodeling
jg10984.t1	GO:0031011	cellular_component	Ino80 complex
jg10984.t1	GO:0005634	cellular_component	nucleus
jg10985.t1	GO:0016021	cellular_component	integral component of membrane
jg10985.t1	GO:0005789	cellular_component	endoplasmic reticulum membrane
jg10986.t1	GO:0055085	biological_process	transmembrane transport
jg10986.t1	GO:0016021	cellular_component	integral component of membrane
jg10986.t1	GO:0015299	molecular_function	solute:proton antiporter activity
jg10986.t1	GO:0006812	biological_process	cation transport
jg10987.t1	GO:0005840	cellular_component	ribosome
jg10987.t1	GO:0006412	biological_process	translation
jg10987.t1	GO:0003735	molecular_function	structural constituent of ribosome
jg10987.t1	GO:0019843	molecular_function	rRNA binding
jg10991.t1	GO:0016853	molecular_function	isomerase activity
jg10991.t1	GO:0005975	biological_process	carbohydrate metabolic process
jg10992.t1	GO:0006468	biological_process	protein phosphorylation
jg10992.t1	GO:0004672	molecular_function	protein kinase activity
jg10992.t1	GO:0005524	molecular_function	ATP binding
jg10993.t1	GO:0008017	molecular_function	microtubule binding
jg10995.t1	GO:0055085	biological_process	transmembrane transport
jg10995.t1	GO:0022857	molecular_function	transmembrane transporter activity
jg10996.t1	GO:0010181	molecular_function	FMN binding
jg10996.t1	GO:0016491	molecular_function	oxidoreductase activity
jg110.t1	GO:0006468	biological_process	protein phosphorylation
jg110.t1	GO:0004672	molecular_function	protein kinase activity
jg110.t1	GO:0005524	molecular_function	ATP binding
jg110.t2	GO:0005524	molecular_function	ATP binding
jg110.t2	GO:0004672	molecular_function	protein kinase activity
jg110.t2	GO:0006468	biological_process	protein phosphorylation
jg11000.t1	GO:0015074	biological_process	DNA integration
jg11001.t1	GO:0003676	molecular_function	nucleic acid binding
jg11003.t1	GO:0016787	molecular_function	hydrolase activity
jg11003.t2	GO:0016787	molecular_function	hydrolase activity
jg11003.t3	GO:0016787	molecular_function	hydrolase activity
jg1101.t1	GO:0003824	molecular_function	catalytic activity
jg1101.t1	GO:0050660	molecular_function	flavin adenine dinucleotide binding
jg1101.t1	GO:0016491	molecular_function	oxidoreductase activity
jg11012.t1	GO:0016020	cellular_component	membrane
jg11013.t1	GO:0004553	molecular_function	hydrolase activity, hydrolyzing O-glycosyl compounds
jg11013.t1	GO:0030246	molecular_function	carbohydrate binding
jg11013.t1	GO:0005975	biological_process	carbohydrate metabolic process
jg11014.t1	GO:0005975	biological_process	carbohydrate metabolic process
jg11014.t1	GO:0004553	molecular_function	hydrolase activity, hydrolyzing O-glycosyl compounds
jg11020.t1	GO:0006415	biological_process	translational termination
jg11020.t1	GO:0003747	molecular_function	translation release factor activity
jg11021.t1	GO:0055085	biological_process	transmembrane transport
jg11021.t1	GO:0022857	molecular_function	transmembrane transporter activity
jg11023.t1	GO:0005762	cellular_component	mitochondrial large ribosomal subunit
jg11023.t1	GO:0003735	molecular_function	structural constituent of ribosome
jg11024.t1	GO:0016192	biological_process	vesicle-mediated transport
jg11025.t1	GO:0046872	molecular_function	metal ion binding
jg11026.t1	GO:0003729	molecular_function	mRNA binding
jg11026.t1	GO:0006397	biological_process	mRNA processing
jg11026.t1	GO:0035145	cellular_component	exon-exon junction complex
jg11028.t1	GO:0055085	biological_process	transmembrane transport
jg11028.t1	GO:0016021	cellular_component	integral component of membrane
jg11030.t1	GO:0003676	molecular_function	nucleic acid binding
jg11031.t1	GO:0020037	molecular_function	heme binding
jg11031.t1	GO:0005506	molecular_function	iron ion binding
jg11031.t1	GO:0004497	molecular_function	monooxygenase activity
jg11031.t1	GO:0016705	molecular_function	oxidoreductase activity, acting on paired donors, with incorporation or reduction of molecular oxygen
jg11032.t1	GO:0009058	biological_process	biosynthetic process
jg11032.t1	GO:0030170	molecular_function	pyridoxal phosphate binding
jg11034.t1	GO:0022857	molecular_function	transmembrane transporter activity
jg11034.t1	GO:0055085	biological_process	transmembrane transport
jg11036.t1	GO:0046983	molecular_function	protein dimerization activity
jg11037.t1	GO:0071949	molecular_function	FAD binding
jg11038.t1	GO:0016021	cellular_component	integral component of membrane
jg11038.t1	GO:0055085	biological_process	transmembrane transport
jg11038.t1	GO:0022857	molecular_function	transmembrane transporter activity
jg11039.t1	GO:0004523	molecular_function	RNA-DNA hybrid ribonuclease activity
jg11039.t1	GO:0003676	molecular_function	nucleic acid binding
jg1104.t1	GO:0016409	molecular_function	palmitoyltransferase activity
jg11040.t1	GO:0005515	molecular_function	protein binding
jg11047.t1	GO:0006367	biological_process	transcription initiation at RNA polymerase II promoter
jg11048.t1	GO:0006606	biological_process	protein import into nucleus
jg11049.t1	GO:0003677	molecular_function	DNA binding
jg1105.t1	GO:0003677	molecular_function	DNA binding
jg1105.t1	GO:0006355	biological_process	regulation of DNA-templated transcription
jg11050.t1	GO:0020037	molecular_function	heme binding
jg11050.t1	GO:0004497	molecular_function	monooxygenase activity
jg11050.t1	GO:0005506	molecular_function	iron ion binding
jg11050.t1	GO:0016705	molecular_function	oxidoreductase activity, acting on paired donors, with incorporation or reduction of molecular oxygen
jg11052.t1	GO:0009058	biological_process	biosynthetic process
jg11052.t1	GO:0016779	molecular_function	nucleotidyltransferase activity
jg11053.t1	GO:0008168	molecular_function	methyltransferase activity
jg11054.t1	GO:0016624	molecular_function	oxidoreductase activity, acting on the aldehyde or oxo group of donors, disulfide as acceptor
jg11057.t1	GO:0008137	molecular_function	NADH dehydrogenase (ubiquinone) activity
jg11058.t1	GO:0003723	molecular_function	RNA binding
jg1106.t1	GO:0018580	molecular_function	nitronate monooxygenase activity
jg11060.t1	GO:0016491	molecular_function	oxidoreductase activity
jg11062.t1	GO:0006468	biological_process	protein phosphorylation
jg11062.t1	GO:0005524	molecular_function	ATP binding
jg11062.t1	GO:0004672	molecular_function	protein kinase activity
jg11064.t1	GO:0020037	molecular_function	heme binding
jg11064.t1	GO:0016705	molecular_function	oxidoreductase activity, acting on paired donors, with incorporation or reduction of molecular oxygen
jg11064.t1	GO:0005506	molecular_function	iron ion binding
jg11064.t1	GO:0004497	molecular_function	monooxygenase activity
jg11065.t1	GO:0016020	cellular_component	membrane
jg11065.t1	GO:0055085	biological_process	transmembrane transport
jg11067.t1	GO:0006094	biological_process	gluconeogenesis
jg11067.t1	GO:0004612	molecular_function	phosphoenolpyruvate carboxykinase (ATP) activity
jg11067.t1	GO:0005524	molecular_function	ATP binding
jg11068.t1	GO:0005524	molecular_function	ATP binding
jg11068.t1	GO:0042626	molecular_function	ATPase-coupled transmembrane transporter activity
jg11068.t1	GO:0055085	biological_process	transmembrane transport
jg11068.t1	GO:0016020	cellular_component	membrane
jg11068.t1	GO:0016021	cellular_component	integral component of membrane
jg1107.t1	GO:0055085	biological_process	transmembrane transport
jg1107.t1	GO:0016021	cellular_component	integral component of membrane
jg11071.t1	GO:0140658	molecular_function	ATP-dependent chromatin remodeler activity
jg11071.t1	GO:0005524	molecular_function	ATP binding
jg11074.t1	GO:0005840	cellular_component	ribosome
jg11074.t1	GO:0006412	biological_process	translation
jg11074.t1	GO:0003735	molecular_function	structural constituent of ribosome
jg11075.t1	GO:0016747	molecular_function	acyltransferase activity, transferring groups other than amino-acyl groups
jg11082.t1	GO:0015689	biological_process	molybdate ion transport
jg11082.t1	GO:0015098	molecular_function	molybdate ion transmembrane transporter activity
jg11084.t1	GO:0005524	molecular_function	ATP binding
jg11084.t1	GO:0006418	biological_process	tRNA aminoacylation for protein translation
jg11084.t1	GO:0000166	molecular_function	nucleotide binding
jg11084.t1	GO:0004812	molecular_function	aminoacyl-tRNA ligase activity
jg11085.t1	GO:0016021	cellular_component	integral component of membrane
jg11089.t1	GO:0016791	molecular_function	phosphatase activity
jg11090.t1	GO:0004553	molecular_function	hydrolase activity, hydrolyzing O-glycosyl compounds
jg11090.t1	GO:0005975	biological_process	carbohydrate metabolic process
jg11093.t1	GO:0030151	molecular_function	molybdenum ion binding
jg11093.t1	GO:0030170	molecular_function	pyridoxal phosphate binding
jg11093.t1	GO:0003824	molecular_function	catalytic activity
jg11096.t1	GO:0006744	biological_process	ubiquinone biosynthetic process
jg11096.t1	GO:0004497	molecular_function	monooxygenase activity
jg11097.t1	GO:0003677	molecular_function	DNA binding
jg11098.t1	GO:0008289	molecular_function	lipid binding
jg11099.t1	GO:0016788	molecular_function	hydrolase activity, acting on ester bonds
jg11100.t1	GO:0005975	biological_process	carbohydrate metabolic process
jg11100.t1	GO:0004553	molecular_function	hydrolase activity, hydrolyzing O-glycosyl compounds
jg11103.t1	GO:0055085	biological_process	transmembrane transport
jg11103.t1	GO:0016021	cellular_component	integral component of membrane
jg11105.t1	GO:0003676	molecular_function	nucleic acid binding
jg11105.t1	GO:0005524	molecular_function	ATP binding
jg11109.t1	GO:0008234	molecular_function	cysteine-type peptidase activity
jg11109.t1	GO:0006508	biological_process	proteolysis
jg11113.t1	GO:0055085	biological_process	transmembrane transport
jg11113.t1	GO:0022857	molecular_function	transmembrane transporter activity
jg11114.t1	GO:0003677	molecular_function	DNA binding
jg11114.t1	GO:0000981	molecular_function	DNA-binding transcription factor activity, RNA polymerase II-specific
jg11114.t1	GO:0006355	biological_process	regulation of DNA-templated transcription
jg11114.t1	GO:0008270	molecular_function	zinc ion binding
jg11114.t1	GO:0006351	biological_process	DNA-templated transcription
jg11119.t1	GO:0000155	molecular_function	phosphorelay sensor kinase activity
jg11119.t1	GO:0007165	biological_process	signal transduction
jg11119.t1	GO:0000160	biological_process	phosphorelay signal transduction system
jg1112.t1	GO:0022857	molecular_function	transmembrane transporter activity
jg1112.t1	GO:0055085	biological_process	transmembrane transport
jg1112.t2	GO:0055085	biological_process	transmembrane transport
jg1112.t2	GO:0022857	molecular_function	transmembrane transporter activity
jg11120.t1	GO:0006807	biological_process	nitrogen compound metabolic process
jg11121.t1	GO:0022857	molecular_function	transmembrane transporter activity
jg11121.t1	GO:0055085	biological_process	transmembrane transport
jg11133.t1	GO:1902600	biological_process	proton transmembrane transport
jg11133.t1	GO:0016471	cellular_component	vacuolar proton-transporting V-type ATPase complex
jg11133.t1	GO:0046961	molecular_function	proton-transporting ATPase activity, rotational mechanism
jg11136.t1	GO:0005975	biological_process	carbohydrate metabolic process
jg11136.t1	GO:0004553	molecular_function	hydrolase activity, hydrolyzing O-glycosyl compounds
jg11138.t1	GO:0006508	biological_process	proteolysis
jg11138.t1	GO:0020037	molecular_function	heme binding
jg11138.t1	GO:0004181	molecular_function	metallocarboxypeptidase activity
jg11138.t1	GO:0004497	molecular_function	monooxygenase activity
jg11138.t1	GO:0005506	molecular_function	iron ion binding
jg11138.t1	GO:0016705	molecular_function	oxidoreductase activity, acting on paired donors, with incorporation or reduction of molecular oxygen
jg11138.t1	GO:0008270	molecular_function	zinc ion binding
jg11139.t1	GO:0055085	biological_process	transmembrane transport
jg11139.t1	GO:0022857	molecular_function	transmembrane transporter activity
jg11140.t1	GO:0004553	molecular_function	hydrolase activity, hydrolyzing O-glycosyl compounds
jg11140.t1	GO:0071704	biological_process	organic substance metabolic process
jg11144.t1	GO:0005515	molecular_function	protein binding
jg11146.t1	GO:0022857	molecular_function	transmembrane transporter activity
jg11146.t1	GO:0055085	biological_process	transmembrane transport
jg11147.t1	GO:0006355	biological_process	regulation of DNA-templated transcription
jg11147.t1	GO:0000981	molecular_function	DNA-binding transcription factor activity, RNA polymerase II-specific
jg11147.t1	GO:0008270	molecular_function	zinc ion binding
jg11150.t1	GO:0005739	cellular_component	mitochondrion
jg11151.t1	GO:0140658	molecular_function	ATP-dependent chromatin remodeler activity
jg11151.t1	GO:0005524	molecular_function	ATP binding
jg11151.t2	GO:0140658	molecular_function	ATP-dependent chromatin remodeler activity
jg11151.t2	GO:0005524	molecular_function	ATP binding
jg11153.t1	GO:0046983	molecular_function	protein dimerization activity
jg11156.t1	GO:0006418	biological_process	tRNA aminoacylation for protein translation
jg11156.t1	GO:0000166	molecular_function	nucleotide binding
jg11156.t1	GO:0005524	molecular_function	ATP binding
jg11156.t1	GO:0004812	molecular_function	aminoacyl-tRNA ligase activity
jg11157.t1	GO:0016021	cellular_component	integral component of membrane
jg11157.t1	GO:0008272	biological_process	sulfate transport
jg11157.t1	GO:0015116	molecular_function	sulfate transmembrane transporter activity
jg11158.t1	GO:0008270	molecular_function	zinc ion binding
jg11158.t1	GO:0003677	molecular_function	DNA binding
jg11158.t1	GO:0005634	cellular_component	nucleus
jg11158.t1	GO:0006355	biological_process	regulation of DNA-templated transcription
jg11158.t1	GO:0000981	molecular_function	DNA-binding transcription factor activity, RNA polymerase II-specific
jg11158.t1	GO:0045122	biological_process	aflatoxin biosynthetic process
jg11162.t1	GO:0005524	molecular_function	ATP binding
jg11162.t1	GO:0140658	molecular_function	ATP-dependent chromatin remodeler activity
jg11163.t1	GO:0016747	molecular_function	acyltransferase activity, transferring groups other than amino-acyl groups
jg11167.t1	GO:0004812	molecular_function	aminoacyl-tRNA ligase activity
jg11167.t1	GO:0005524	molecular_function	ATP binding
jg11167.t1	GO:0000166	molecular_function	nucleotide binding
jg11167.t1	GO:0006418	biological_process	tRNA aminoacylation for protein translation
jg11168.t1	GO:0016491	molecular_function	oxidoreductase activity
jg11173.t1	GO:0032509	biological_process	endosome transport via multivesicular body sorting pathway
jg11173.t1	GO:0000813	cellular_component	ESCRT I complex
jg11175.t1	GO:0055085	biological_process	transmembrane transport
jg11175.t1	GO:0140359	molecular_function	ABC-type transporter activity
jg11175.t1	GO:0016021	cellular_component	integral component of membrane
jg11175.t1	GO:0005524	molecular_function	ATP binding
jg11177.t1	GO:0016616	molecular_function	oxidoreductase activity, acting on the CH-OH group of donors, NAD or NADP as acceptor
jg11177.t1	GO:0051287	molecular_function	NAD binding
jg11177.t1	GO:0000105	biological_process	histidine biosynthetic process
jg11177.t1	GO:0046872	molecular_function	metal ion binding
jg11177.t1	GO:0004635	molecular_function	phosphoribosyl-AMP cyclohydrolase activity
jg11177.t1	GO:0016491	molecular_function	oxidoreductase activity
jg11178.t1	GO:0005975	biological_process	carbohydrate metabolic process
jg11178.t1	GO:0030248	molecular_function	cellulose binding
jg11178.t1	GO:0004553	molecular_function	hydrolase activity, hydrolyzing O-glycosyl compounds
jg11178.t1	GO:0005576	cellular_component	extracellular region
jg11180.t1	GO:0016491	molecular_function	oxidoreductase activity
jg11181.t1	GO:0055085	biological_process	transmembrane transport
jg11181.t1	GO:0022857	molecular_function	transmembrane transporter activity
jg11182.t1	GO:0003676	molecular_function	nucleic acid binding
jg11182.t1	GO:0008270	molecular_function	zinc ion binding
jg11185.t1	GO:0016042	biological_process	lipid catabolic process
jg11185.t1	GO:0003847	molecular_function	1-alkyl-2-acetylglycerophosphocholine esterase activity
jg11186.t1	GO:0003924	molecular_function	GTPase activity
jg11186.t1	GO:0005525	molecular_function	GTP binding
jg11187.t1	GO:0046872	molecular_function	metal ion binding
jg11195.t1	GO:0006979	biological_process	response to oxidative stress
jg11195.t1	GO:0020037	molecular_function	heme binding
jg11195.t1	GO:0004601	molecular_function	peroxidase activity
jg11196.t1	GO:0000160	biological_process	phosphorelay signal transduction system
jg11196.t1	GO:0007165	biological_process	signal transduction
jg11196.t1	GO:0000155	molecular_function	phosphorelay sensor kinase activity
jg11198.t1	GO:0016491	molecular_function	oxidoreductase activity
jg112.t1	GO:0016021	cellular_component	integral component of membrane
jg11200.t1	GO:0055085	biological_process	transmembrane transport
jg11200.t1	GO:0016020	cellular_component	membrane
jg11200.t1	GO:0022857	molecular_function	transmembrane transporter activity
jg11201.t1	GO:0000155	molecular_function	phosphorelay sensor kinase activity
jg11201.t1	GO:0007165	biological_process	signal transduction
jg11201.t1	GO:0000160	biological_process	phosphorelay signal transduction system
jg11204.t1	GO:0016491	molecular_function	oxidoreductase activity
jg11206.t1	GO:0005515	molecular_function	protein binding
jg11207.t1	GO:0016021	cellular_component	integral component of membrane
jg11208.t1	GO:0006396	biological_process	RNA processing
jg11209.t1	GO:0050660	molecular_function	flavin adenine dinucleotide binding
jg11209.t1	GO:0016491	molecular_function	oxidoreductase activity
jg11210.t1	GO:0071949	molecular_function	FAD binding
jg11212.t1	GO:0055085	biological_process	transmembrane transport
jg11212.t1	GO:0022857	molecular_function	transmembrane transporter activity
jg11214.t1	GO:0030570	molecular_function	pectate lyase activity
jg11214.t1	GO:0005576	cellular_component	extracellular region
jg11215.t1	GO:0016810	molecular_function	hydrolase activity, acting on carbon-nitrogen (but not peptide) bonds
jg11215.t1	GO:0005975	biological_process	carbohydrate metabolic process
jg11215.t1	GO:0008061	molecular_function	chitin binding
jg11217.t1	GO:0005634	cellular_component	nucleus
jg11217.t2	GO:0005634	cellular_component	nucleus
jg11218.t1	GO:0006629	biological_process	lipid metabolic process
jg11218.t1	GO:0008081	molecular_function	phosphoric diester hydrolase activity
jg11218.t1	GO:0005515	molecular_function	protein binding
jg1122.t1	GO:0003735	molecular_function	structural constituent of ribosome
jg1122.t1	GO:0006412	biological_process	translation
jg1122.t1	GO:0005840	cellular_component	ribosome
jg11221.t1	GO:0003676	molecular_function	nucleic acid binding
jg11221.t1	GO:0004523	molecular_function	RNA-DNA hybrid ribonuclease activity
jg11226.t1	GO:0003723	molecular_function	RNA binding
jg11229.t1	GO:0016757	molecular_function	glycosyltransferase activity
jg11238.t1	GO:0010181	molecular_function	FMN binding
jg11238.t1	GO:0020037	molecular_function	heme binding
jg11238.t1	GO:0016491	molecular_function	oxidoreductase activity
jg11238.t1	GO:0016705	molecular_function	oxidoreductase activity, acting on paired donors, with incorporation or reduction of molecular oxygen
jg11238.t1	GO:0005506	molecular_function	iron ion binding
jg11238.t1	GO:0004497	molecular_function	monooxygenase activity
jg11239.t1	GO:0005524	molecular_function	ATP binding
jg11239.t1	GO:0006388	biological_process	tRNA splicing, via endonucleolytic cleavage and ligation
jg11239.t1	GO:0003972	molecular_function	RNA ligase (ATP) activity
jg11240.t1	GO:0006559	biological_process	L-phenylalanine catabolic process
jg11240.t1	GO:0006570	biological_process	tyrosine metabolic process
jg11240.t1	GO:0004411	molecular_function	homogentisate 1,2-dioxygenase activity
jg11241.t1	GO:0016192	biological_process	vesicle-mediated transport
jg11242.t1	GO:0046983	molecular_function	protein dimerization activity
jg11245.t1	GO:0005515	molecular_function	protein binding
jg11247.t1	GO:0032007	biological_process	negative regulation of TOR signaling
jg1125.t1	GO:0003677	molecular_function	DNA binding
jg1125.t1	GO:0008270	molecular_function	zinc ion binding
jg1125.t1	GO:0006351	biological_process	DNA-templated transcription
jg11250.t1	GO:0010181	molecular_function	FMN binding
jg11250.t1	GO:0016491	molecular_function	oxidoreductase activity
jg11252.t1	GO:0006396	biological_process	RNA processing
jg11255.t1	GO:0022857	molecular_function	transmembrane transporter activity
jg11255.t1	GO:0055085	biological_process	transmembrane transport
jg11256.t1	GO:0006749	biological_process	glutathione metabolic process
jg11256.t1	GO:0005515	molecular_function	protein binding
jg11257.t1	GO:0140492	molecular_function	metal-dependent deubiquitinase activity
jg11257.t1	GO:0070122	molecular_function	obsolete isopeptidase activity
jg11257.t1	GO:0005515	molecular_function	protein binding
jg11258.t1	GO:0000981	molecular_function	DNA-binding transcription factor activity, RNA polymerase II-specific
jg11258.t1	GO:0006355	biological_process	regulation of DNA-templated transcription
jg11258.t1	GO:0008270	molecular_function	zinc ion binding
jg11263.t1	GO:0005509	molecular_function	calcium ion binding
jg11265.t1	GO:0008270	molecular_function	zinc ion binding
jg1127.t1	GO:0007264	biological_process	small GTPase mediated signal transduction
jg1127.t1	GO:0005085	molecular_function	guanyl-nucleotide exchange factor activity
jg1127.t1	GO:0005515	molecular_function	protein binding
jg11270.t1	GO:0006457	biological_process	protein folding
jg11270.t1	GO:0005524	molecular_function	ATP binding
jg11270.t1	GO:0140662	molecular_function	ATP-dependent protein folding chaperone
jg11274.t1	GO:0016021	cellular_component	integral component of membrane
jg11274.t1	GO:0008272	biological_process	sulfate transport
jg11274.t1	GO:0015116	molecular_function	sulfate transmembrane transporter activity
jg11279.t1	GO:0006355	biological_process	regulation of DNA-templated transcription
jg11279.t1	GO:0005515	molecular_function	protein binding
jg1128.t1	GO:0005975	biological_process	carbohydrate metabolic process
jg1128.t1	GO:0004553	molecular_function	hydrolase activity, hydrolyzing O-glycosyl compounds
jg11280.t1	GO:0008270	molecular_function	zinc ion binding
jg11283.t1	GO:0003723	molecular_function	RNA binding
jg11286.t1	GO:0050660	molecular_function	flavin adenine dinucleotide binding
jg11286.t1	GO:0016491	molecular_function	oxidoreductase activity
jg11288.t1	GO:0004386	molecular_function	helicase activity
jg11289.t1	GO:0016491	molecular_function	oxidoreductase activity
jg11290.t1	GO:0055085	biological_process	transmembrane transport
jg11290.t1	GO:0022857	molecular_function	transmembrane transporter activity
jg11297.t1	GO:0003723	molecular_function	RNA binding
jg11297.t1	GO:0004540	molecular_function	ribonuclease activity
jg11298.t1	GO:0000221	cellular_component	vacuolar proton-transporting V-type ATPase, V1 domain
jg11298.t1	GO:1902600	biological_process	proton transmembrane transport
jg11298.t1	GO:0046961	molecular_function	proton-transporting ATPase activity, rotational mechanism
jg11302.t1	GO:0004672	molecular_function	protein kinase activity
jg11302.t1	GO:0005524	molecular_function	ATP binding
jg11302.t1	GO:0006468	biological_process	protein phosphorylation
jg11303.t1	GO:0055085	biological_process	transmembrane transport
jg11303.t1	GO:0016020	cellular_component	membrane
jg11304.t1	GO:0031267	molecular_function	small GTPase binding
jg11304.t1	GO:0006886	biological_process	intracellular protein transport
jg11304.t2	GO:0006886	biological_process	intracellular protein transport
jg11304.t2	GO:0031267	molecular_function	small GTPase binding
jg1131.t1	GO:0006508	biological_process	proteolysis
jg1131.t1	GO:0004190	molecular_function	aspartic-type endopeptidase activity
jg11311.t1	GO:0006351	biological_process	DNA-templated transcription
jg11311.t1	GO:0003677	molecular_function	DNA binding
jg11311.t1	GO:0008270	molecular_function	zinc ion binding
jg11312.t1	GO:0005525	molecular_function	GTP binding
jg11314.t1	GO:0003677	molecular_function	DNA binding
jg11316.t1	GO:0003779	molecular_function	actin binding
jg11318.t1	GO:0003735	molecular_function	structural constituent of ribosome
jg11318.t1	GO:0006412	biological_process	translation
jg11318.t1	GO:0005840	cellular_component	ribosome
jg11319.t1	GO:0008233	molecular_function	peptidase activity
jg11320.t1	GO:0005525	molecular_function	GTP binding
jg11321.t1	GO:0016592	cellular_component	mediator complex
jg11322.t1	GO:0070403	molecular_function	NAD+ binding
jg11325.t1	GO:0016021	cellular_component	integral component of membrane
jg11325.t1	GO:0004252	molecular_function	serine-type endopeptidase activity
jg11329.t1	GO:0046556	molecular_function	alpha-L-arabinofuranosidase activity
jg11329.t1	GO:0046373	biological_process	L-arabinose metabolic process
jg11332.t1	GO:0007034	biological_process	vacuolar transport
jg11334.t1	GO:0016491	molecular_function	oxidoreductase activity
jg11337.t1	GO:0005515	molecular_function	protein binding
jg11338.t1	GO:0005515	molecular_function	protein binding
jg1134.t1	GO:0006468	biological_process	protein phosphorylation
jg1134.t1	GO:0005524	molecular_function	ATP binding
jg1134.t1	GO:0004672	molecular_function	protein kinase activity
jg11346.t1	GO:0005515	molecular_function	protein binding
jg11347.t1	GO:0046983	molecular_function	protein dimerization activity
jg11349.t1	GO:0046983	molecular_function	protein dimerization activity
jg11355.t1	GO:0005515	molecular_function	protein binding
jg11356.t1	GO:0004096	molecular_function	catalase activity
jg11356.t1	GO:0020037	molecular_function	heme binding
jg11362.t1	GO:0016787	molecular_function	hydrolase activity
jg11367.t1	GO:0016491	molecular_function	oxidoreductase activity
jg11369.t1	GO:0005515	molecular_function	protein binding
jg11373.t1	GO:0016787	molecular_function	hydrolase activity
jg11374.t1	GO:0003676	molecular_function	nucleic acid binding
jg11374.t1	GO:0005515	molecular_function	protein binding
jg11374.t1	GO:0004386	molecular_function	helicase activity
jg11374.t1	GO:0005524	molecular_function	ATP binding
jg11375.t1	GO:0003824	molecular_function	catalytic activity
jg11376.t1	GO:0005789	cellular_component	endoplasmic reticulum membrane
jg11381.t1	GO:0055085	biological_process	transmembrane transport
jg11381.t1	GO:0022857	molecular_function	transmembrane transporter activity
jg11382.t1	GO:0000492	biological_process	box C/D snoRNP assembly
jg11383.t1	GO:0003743	molecular_function	translation initiation factor activity
jg11383.t1	GO:0003723	molecular_function	RNA binding
jg11383.t1	GO:0006413	biological_process	translational initiation
jg11386.t1	GO:0055085	biological_process	transmembrane transport
jg11386.t1	GO:0022857	molecular_function	transmembrane transporter activity
jg11390.t1	GO:0003924	molecular_function	GTPase activity
jg11390.t1	GO:0005525	molecular_function	GTP binding
jg11392.t1	GO:0020037	molecular_function	heme binding
jg11392.t1	GO:0004497	molecular_function	monooxygenase activity
jg11392.t1	GO:0005506	molecular_function	iron ion binding
jg11392.t1	GO:0016705	molecular_function	oxidoreductase activity, acting on paired donors, with incorporation or reduction of molecular oxygen
jg11394.t1	GO:0046873	molecular_function	metal ion transmembrane transporter activity
jg11394.t1	GO:0030001	biological_process	metal ion transport
jg11394.t1	GO:0016020	cellular_component	membrane
jg11394.t1	GO:0055085	biological_process	transmembrane transport
jg11395.t1	GO:0018024	molecular_function	histone-lysine N-methyltransferase activity
jg11397.t1	GO:0007165	biological_process	signal transduction
jg114.t1	GO:0006850	biological_process	mitochondrial pyruvate transmembrane transport
jg114.t1	GO:0005743	cellular_component	mitochondrial inner membrane
jg11400.t1	GO:0006807	biological_process	nitrogen compound metabolic process
jg11400.t1	GO:0036361	molecular_function	racemase activity, acting on amino acids and derivatives
jg11401.t1	GO:0005515	molecular_function	protein binding
jg11403.t1	GO:0015385	molecular_function	sodium:proton antiporter activity
jg11403.t1	GO:0006814	biological_process	sodium ion transport
jg11403.t1	GO:0006812	biological_process	cation transport
jg11403.t1	GO:0016021	cellular_component	integral component of membrane
jg11403.t1	GO:0016020	cellular_component	membrane
jg11403.t1	GO:0015299	molecular_function	solute:proton antiporter activity
jg11403.t1	GO:0055085	biological_process	transmembrane transport
jg11407.t1	GO:0004518	molecular_function	nuclease activity
jg11408.t1	GO:0016491	molecular_function	oxidoreductase activity
jg1141.t1	GO:0016021	cellular_component	integral component of membrane
jg11411.t1	GO:0005515	molecular_function	protein binding
jg11416.t1	GO:0005515	molecular_function	protein binding
jg11419.t1	GO:0003714	molecular_function	transcription corepressor activity
jg11420.t1	GO:0005783	cellular_component	endoplasmic reticulum
jg11422.t1	GO:0005515	molecular_function	protein binding
jg11423.t1	GO:0009263	biological_process	deoxyribonucleotide biosynthetic process
jg11424.t1	GO:0005666	cellular_component	RNA polymerase III complex
jg11424.t1	GO:0003677	molecular_function	DNA binding
jg11424.t1	GO:0006383	biological_process	transcription by RNA polymerase III
jg11425.t1	GO:0005515	molecular_function	protein binding
jg11426.t1	GO:0006468	biological_process	protein phosphorylation
jg11426.t1	GO:0004672	molecular_function	protein kinase activity
jg11426.t1	GO:0005524	molecular_function	ATP binding
jg11430.t1	GO:0051920	molecular_function	peroxiredoxin activity
jg11431.t1	GO:0004553	molecular_function	hydrolase activity, hydrolyzing O-glycosyl compounds
jg11431.t1	GO:0005975	biological_process	carbohydrate metabolic process
jg11435.t1	GO:0044237	biological_process	cellular metabolic process
jg11437.t1	GO:0003735	molecular_function	structural constituent of ribosome
jg11437.t1	GO:0006412	biological_process	translation
jg11437.t1	GO:0005840	cellular_component	ribosome
jg11438.t1	GO:0003677	molecular_function	DNA binding
jg11438.t1	GO:0006260	biological_process	DNA replication
jg1144.t1	GO:0008270	molecular_function	zinc ion binding
jg1144.t1	GO:0006355	biological_process	regulation of DNA-templated transcription
jg1144.t1	GO:0000981	molecular_function	DNA-binding transcription factor activity, RNA polymerase II-specific
jg11441.t1	GO:0008080	molecular_function	N-acetyltransferase activity
jg11444.t1	GO:0043047	molecular_function	single-stranded telomeric DNA binding
jg11445.t1	GO:0005515	molecular_function	protein binding
jg11445.t1	GO:0061608	molecular_function	nuclear import signal receptor activity
jg11445.t1	GO:0006606	biological_process	protein import into nucleus
jg11448.t1	GO:0008233	molecular_function	peptidase activity
jg11449.t1	GO:0019239	molecular_function	deaminase activity
jg11450.t1	GO:0005515	molecular_function	protein binding
jg11453.t1	GO:0055085	biological_process	transmembrane transport
jg11453.t1	GO:0022857	molecular_function	transmembrane transporter activity
jg11454.t1	GO:0019843	molecular_function	rRNA binding
jg11454.t1	GO:0003735	molecular_function	structural constituent of ribosome
jg11454.t1	GO:0006412	biological_process	translation
jg11454.t1	GO:0005840	cellular_component	ribosome
jg11456.t1	GO:0005643	cellular_component	nuclear pore
jg11457.t1	GO:0005515	molecular_function	protein binding
jg11457.t1	GO:0004674	molecular_function	protein serine/threonine kinase activity
jg11458.t1	GO:0055085	biological_process	transmembrane transport
jg11458.t1	GO:0016020	cellular_component	membrane
jg11458.t1	GO:0030001	biological_process	metal ion transport
jg11458.t1	GO:0046873	molecular_function	metal ion transmembrane transporter activity
jg1146.t1	GO:0005515	molecular_function	protein binding
jg11461.t1	GO:0016787	molecular_function	hydrolase activity
jg11462.t1	GO:0006511	biological_process	ubiquitin-dependent protein catabolic process
jg11462.t1	GO:0031625	molecular_function	ubiquitin protein ligase binding
jg11466.t1	GO:0004521	molecular_function	endoribonuclease activity
jg11466.t1	GO:0003723	molecular_function	RNA binding
jg11467.t1	GO:0006725	biological_process	cellular aromatic compound metabolic process
jg11467.t1	GO:0003824	molecular_function	catalytic activity
jg11467.t1	GO:0008199	molecular_function	ferric iron binding
jg11468.t1	GO:0004096	molecular_function	catalase activity
jg11468.t1	GO:0020037	molecular_function	heme binding
jg11469.t1	GO:0033014	biological_process	tetrapyrrole biosynthetic process
jg11469.t1	GO:0004418	molecular_function	hydroxymethylbilane synthase activity
jg11474.t1	GO:0005524	molecular_function	ATP binding
jg11474.t1	GO:0000166	molecular_function	nucleotide binding
jg11474.t1	GO:0004814	molecular_function	arginine-tRNA ligase activity
jg11474.t1	GO:0005737	cellular_component	cytoplasm
jg11474.t1	GO:0006420	biological_process	arginyl-tRNA aminoacylation
jg1148.t1	GO:0008962	molecular_function	phosphatidylglycerophosphatase activity
jg11482.t1	GO:0046983	molecular_function	protein dimerization activity
jg11487.t1	GO:0003677	molecular_function	DNA binding
jg11487.t1	GO:0003676	molecular_function	nucleic acid binding
jg11489.t1	GO:0006468	biological_process	protein phosphorylation
jg11489.t1	GO:0005524	molecular_function	ATP binding
jg11489.t1	GO:0004672	molecular_function	protein kinase activity
jg11494.t1	GO:0000160	biological_process	phosphorelay signal transduction system
jg11495.t1	GO:0004672	molecular_function	protein kinase activity
jg11495.t1	GO:0005524	molecular_function	ATP binding
jg11495.t1	GO:0006468	biological_process	protein phosphorylation
jg11496.t1	GO:0033177	cellular_component	proton-transporting two-sector ATPase complex, proton-transporting domain
jg11496.t1	GO:0015078	molecular_function	proton transmembrane transporter activity
jg11496.t1	GO:1902600	biological_process	proton transmembrane transport
jg11497.t1	GO:0005085	molecular_function	guanyl-nucleotide exchange factor activity
jg11497.t1	GO:0035556	biological_process	intracellular signal transduction
jg11500.t1	GO:0000272	biological_process	polysaccharide catabolic process
jg11500.t1	GO:0008810	molecular_function	cellulase activity
jg11501.t1	GO:0006508	biological_process	proteolysis
jg11501.t1	GO:0004185	molecular_function	serine-type carboxypeptidase activity
jg11507.t1	GO:0004252	molecular_function	serine-type endopeptidase activity
jg11507.t1	GO:0006508	biological_process	proteolysis
jg11508.t1	GO:0004867	molecular_function	serine-type endopeptidase inhibitor activity
jg11510.t1	GO:0003723	molecular_function	RNA binding
jg11511.t1	GO:0004359	molecular_function	glutaminase activity
jg11511.t1	GO:0042823	biological_process	pyridoxal phosphate biosynthetic process
jg11511.t1	GO:0042819	biological_process	vitamin B6 biosynthetic process
jg11512.t1	GO:0000287	molecular_function	magnesium ion binding
jg11512.t1	GO:0008897	molecular_function	holo-[acyl-carrier-protein] synthase activity
jg11514.t1	GO:0016491	molecular_function	oxidoreductase activity
jg11519.t1	GO:0005509	molecular_function	calcium ion binding
jg11519.t1	GO:0005544	molecular_function	calcium-dependent phospholipid binding
jg11520.t1	GO:0005525	molecular_function	GTP binding
jg11520.t1	GO:0003924	molecular_function	GTPase activity
jg11523.t1	GO:0006749	biological_process	glutathione metabolic process
jg11523.t1	GO:0005515	molecular_function	protein binding
jg11524.t1	GO:0004061	molecular_function	arylformamidase activity
jg11524.t1	GO:0019441	biological_process	tryptophan catabolic process to kynurenine
jg11526.t1	GO:0022857	molecular_function	transmembrane transporter activity
jg11526.t1	GO:0055085	biological_process	transmembrane transport
jg11529.t1	GO:0035556	biological_process	intracellular signal transduction
jg11529.t1	GO:0007165	biological_process	signal transduction
jg11529.t1	GO:0006629	biological_process	lipid metabolic process
jg11529.t1	GO:0004435	molecular_function	phosphatidylinositol phospholipase C activity
jg1153.t1	GO:0005254	molecular_function	chloride channel activity
jg11531.t1	GO:0003854	molecular_function	3-beta-hydroxy-delta5-steroid dehydrogenase activity
jg11531.t1	GO:0016616	molecular_function	oxidoreductase activity, acting on the CH-OH group of donors, NAD or NADP as acceptor
jg11531.t1	GO:0006694	biological_process	steroid biosynthetic process
jg11533.t1	GO:0003676	molecular_function	nucleic acid binding
jg11534.t1	GO:0005515	molecular_function	protein binding
jg11537.t1	GO:0016021	cellular_component	integral component of membrane
jg11537.t1	GO:0055085	biological_process	transmembrane transport
jg11537.t1	GO:0022857	molecular_function	transmembrane transporter activity
jg11539.t1	GO:0008173	molecular_function	RNA methyltransferase activity
jg11539.t1	GO:0006396	biological_process	RNA processing
jg11539.t1	GO:0003723	molecular_function	RNA binding
jg11540.t1	GO:0008017	molecular_function	microtubule binding
jg11540.t1	GO:0007018	biological_process	microtubule-based movement
jg11540.t1	GO:0005524	molecular_function	ATP binding
jg11540.t1	GO:0003777	molecular_function	microtubule motor activity
jg11541.t1	GO:0006886	biological_process	intracellular protein transport
jg11541.t1	GO:0005737	cellular_component	cytoplasm
jg11542.t1	GO:0005525	molecular_function	GTP binding
jg11542.t1	GO:0003924	molecular_function	GTPase activity
jg11545.t1	GO:0006741	biological_process	NADP biosynthetic process
jg11545.t1	GO:0003951	molecular_function	NAD+ kinase activity
jg11549.t1	GO:0071949	molecular_function	FAD binding
jg11550.t1	GO:0005789	cellular_component	endoplasmic reticulum membrane
jg11550.t1	GO:0006506	biological_process	GPI anchor biosynthetic process
jg11551.t1	GO:0043565	molecular_function	sequence-specific DNA binding
jg11555.t1	GO:0035091	molecular_function	phosphatidylinositol binding
jg11555.t2	GO:0035091	molecular_function	phosphatidylinositol binding
jg11557.t1	GO:0005680	cellular_component	anaphase-promoting complex
jg11558.t1	GO:0016846	molecular_function	carbon-sulfur lyase activity
jg11559.t1	GO:0006071	biological_process	glycerol metabolic process
jg11559.t1	GO:0004371	molecular_function	glycerone kinase activity
jg11559.t2	GO:0006071	biological_process	glycerol metabolic process
jg11559.t2	GO:0004371	molecular_function	glycerone kinase activity
jg11560.t1	GO:0005515	molecular_function	protein binding
jg11561.t1	GO:0006508	biological_process	proteolysis
jg11561.t1	GO:0004185	molecular_function	serine-type carboxypeptidase activity
jg11562.t1	GO:0005525	molecular_function	GTP binding
jg11562.t1	GO:0003924	molecular_function	GTPase activity
jg11563.t1	GO:0016020	cellular_component	membrane
jg11563.t1	GO:0016021	cellular_component	integral component of membrane
jg11564.t1	GO:0006396	biological_process	RNA processing
jg11568.t1	GO:0055085	biological_process	transmembrane transport
jg11568.t1	GO:0022857	molecular_function	transmembrane transporter activity
jg11569.t1	GO:0016491	molecular_function	oxidoreductase activity
jg11574.t1	GO:0020037	molecular_function	heme binding
jg11574.t1	GO:0004601	molecular_function	peroxidase activity
jg11574.t1	GO:0006979	biological_process	response to oxidative stress
jg11576.t1	GO:0009982	molecular_function	pseudouridine synthase activity
jg11576.t1	GO:0001522	biological_process	pseudouridine synthesis
jg11576.t1	GO:0003723	molecular_function	RNA binding
jg11576.t1	GO:0009451	biological_process	RNA modification
jg11577.t1	GO:0000166	molecular_function	nucleotide binding
jg11578.t1	GO:0055085	biological_process	transmembrane transport
jg11578.t1	GO:0022857	molecular_function	transmembrane transporter activity
jg11580.t1	GO:0005524	molecular_function	ATP binding
jg11580.t1	GO:0016887	molecular_function	ATP hydrolysis activity
jg11582.t1	GO:0016579	biological_process	protein deubiquitination
jg11582.t1	GO:0004843	molecular_function	cysteine-type deubiquitinase activity
jg11585.t1	GO:0006412	biological_process	translation
jg11585.t1	GO:0005840	cellular_component	ribosome
jg11585.t1	GO:0003735	molecular_function	structural constituent of ribosome
jg11586.t1	GO:0055085	biological_process	transmembrane transport
jg11586.t1	GO:0022857	molecular_function	transmembrane transporter activity
jg11587.t1	GO:0008270	molecular_function	zinc ion binding
jg11593.t1	GO:0006888	biological_process	endoplasmic reticulum to Golgi vesicle-mediated transport
jg11598.t1	GO:0005524	molecular_function	ATP binding
jg11599.t1	GO:0005524	molecular_function	ATP binding
jg11599.t1	GO:0003676	molecular_function	nucleic acid binding
jg11603.t1	GO:0016747	molecular_function	acyltransferase activity, transferring groups other than amino-acyl groups
jg11604.t1	GO:0005789	cellular_component	endoplasmic reticulum membrane
jg11604.t1	GO:0018279	biological_process	protein N-linked glycosylation via asparagine
jg11607.t1	GO:0016021	cellular_component	integral component of membrane
jg11610.t1	GO:0006749	biological_process	glutathione metabolic process
jg11610.t1	GO:0005515	molecular_function	protein binding
jg11611.t1	GO:0006812	biological_process	cation transport
jg11611.t1	GO:0016021	cellular_component	integral component of membrane
jg11611.t1	GO:0055085	biological_process	transmembrane transport
jg11611.t1	GO:0008324	molecular_function	cation transmembrane transporter activity
jg11621.t1	GO:0005524	molecular_function	ATP binding
jg11621.t1	GO:0035299	molecular_function	inositol pentakisphosphate 2-kinase activity
jg11622.t1	GO:0005515	molecular_function	protein binding
jg11623.t1	GO:0004386	molecular_function	helicase activity
jg11625.t1	GO:0006351	biological_process	DNA-templated transcription
jg11625.t1	GO:0008270	molecular_function	zinc ion binding
jg11625.t1	GO:0000981	molecular_function	DNA-binding transcription factor activity, RNA polymerase II-specific
jg11625.t1	GO:0006355	biological_process	regulation of DNA-templated transcription
jg11625.t1	GO:0003677	molecular_function	DNA binding
jg11626.t1	GO:0008270	molecular_function	zinc ion binding
jg11626.t1	GO:0006508	biological_process	proteolysis
jg11626.t1	GO:0004181	molecular_function	metallocarboxypeptidase activity
jg1163.t1	GO:0008270	molecular_function	zinc ion binding
jg1163.t1	GO:0003677	molecular_function	DNA binding
jg1163.t1	GO:0006351	biological_process	DNA-templated transcription
jg11632.t1	GO:0005085	molecular_function	guanyl-nucleotide exchange factor activity
jg11633.t1	GO:0016020	cellular_component	membrane
jg11633.t1	GO:0055085	biological_process	transmembrane transport
jg11640.t1	GO:0016705	molecular_function	oxidoreductase activity, acting on paired donors, with incorporation or reduction of molecular oxygen
jg11640.t1	GO:0004497	molecular_function	monooxygenase activity
jg11640.t1	GO:0005506	molecular_function	iron ion binding
jg11640.t1	GO:0020037	molecular_function	heme binding
jg11644.t1	GO:0005975	biological_process	carbohydrate metabolic process
jg11645.t1	GO:0005783	cellular_component	endoplasmic reticulum
jg11645.t1	GO:0005509	molecular_function	calcium ion binding
jg11645.t1	GO:0032469	biological_process	endoplasmic reticulum calcium ion homeostasis
jg11648.t1	GO:0000981	molecular_function	DNA-binding transcription factor activity, RNA polymerase II-specific
jg11648.t1	GO:0006355	biological_process	regulation of DNA-templated transcription
jg11648.t1	GO:0008270	molecular_function	zinc ion binding
jg11649.t1	GO:0045905	biological_process	positive regulation of translational termination
jg11649.t1	GO:0003723	molecular_function	RNA binding
jg11649.t1	GO:0003746	molecular_function	translation elongation factor activity
jg11649.t1	GO:0045901	biological_process	positive regulation of translational elongation
jg11649.t1	GO:0043022	molecular_function	ribosome binding
jg11654.t1	GO:0004560	molecular_function	alpha-L-fucosidase activity
jg11654.t1	GO:0005975	biological_process	carbohydrate metabolic process
jg11656.t1	GO:0043386	biological_process	mycotoxin biosynthetic process
jg11658.t1	GO:0055085	biological_process	transmembrane transport
jg11662.t1	GO:0005515	molecular_function	protein binding
jg11663.t1	GO:0005975	biological_process	carbohydrate metabolic process
jg11663.t1	GO:0004553	molecular_function	hydrolase activity, hydrolyzing O-glycosyl compounds
jg11666.t1	GO:0022857	molecular_function	transmembrane transporter activity
jg11666.t1	GO:0055085	biological_process	transmembrane transport
jg11667.t1	GO:0055085	biological_process	transmembrane transport
jg11667.t1	GO:0022857	molecular_function	transmembrane transporter activity
jg11675.t1	GO:0006281	biological_process	DNA repair
jg11675.t1	GO:0003684	molecular_function	damaged DNA binding
jg11679.t1	GO:0022857	molecular_function	transmembrane transporter activity
jg11679.t1	GO:0055085	biological_process	transmembrane transport
jg11679.t1	GO:0016021	cellular_component	integral component of membrane
jg11687.t1	GO:0043743	molecular_function	LPPG:FO 2-phospho-L-lactate transferase activity
jg11691.t1	GO:0019239	molecular_function	deaminase activity
jg11693.t1	GO:0030132	cellular_component	clathrin coat of coated pit
jg11693.t1	GO:0030130	cellular_component	clathrin coat of trans-Golgi network vesicle
jg11693.t1	GO:0005198	molecular_function	structural molecule activity
jg11693.t1	GO:0006886	biological_process	intracellular protein transport
jg11693.t1	GO:0016192	biological_process	vesicle-mediated transport
jg11695.t1	GO:0019901	molecular_function	protein kinase binding
jg11696.t1	GO:0016846	molecular_function	carbon-sulfur lyase activity
jg11699.t1	GO:0008080	molecular_function	N-acetyltransferase activity
jg117.t1	GO:0003824	molecular_function	catalytic activity
jg11700.t1	GO:0016021	cellular_component	integral component of membrane
jg11701.t1	GO:0015031	biological_process	protein transport
jg11701.t1	GO:0016020	cellular_component	membrane
jg11703.t1	GO:0006364	biological_process	rRNA processing
jg11703.t1	GO:0004519	molecular_function	endonuclease activity
jg11703.t1	GO:0090730	cellular_component	Las1 complex
jg11704.t1	GO:0005515	molecular_function	protein binding
jg11713.t1	GO:0022857	molecular_function	transmembrane transporter activity
jg11713.t1	GO:0016021	cellular_component	integral component of membrane
jg11713.t1	GO:0055085	biological_process	transmembrane transport
jg11715.t1	GO:0020037	molecular_function	heme binding
jg11715.t1	GO:0005506	molecular_function	iron ion binding
jg11715.t1	GO:0004497	molecular_function	monooxygenase activity
jg11715.t1	GO:0016705	molecular_function	oxidoreductase activity, acting on paired donors, with incorporation or reduction of molecular oxygen
jg1172.t1	GO:0016020	cellular_component	membrane
jg1172.t1	GO:0055085	biological_process	transmembrane transport
jg1172.t1	GO:0022857	molecular_function	transmembrane transporter activity
jg11720.t1	GO:0008299	biological_process	isoprenoid biosynthetic process
jg11722.t1	GO:0008654	biological_process	phospholipid biosynthetic process
jg11722.t1	GO:0006021	biological_process	inositol biosynthetic process
jg11722.t1	GO:0004512	molecular_function	inositol-3-phosphate synthase activity
jg11724.t1	GO:0007059	biological_process	chromosome segregation
jg11724.t1	GO:0051301	biological_process	cell division
jg11724.t1	GO:0000444	cellular_component	MIS12/MIND type complex
jg11725.t1	GO:0004609	molecular_function	phosphatidylserine decarboxylase activity
jg11725.t1	GO:0008654	biological_process	phospholipid biosynthetic process
jg11727.t1	GO:0003924	molecular_function	GTPase activity
jg11727.t1	GO:0031683	molecular_function	G-protein beta/gamma-subunit complex binding
jg11727.t1	GO:0019001	molecular_function	guanyl nucleotide binding
jg11727.t1	GO:0007186	biological_process	G protein-coupled receptor signaling pathway
jg11732.t1	GO:0016021	cellular_component	integral component of membrane
jg11734.t1	GO:0008270	molecular_function	zinc ion binding
jg11735.t1	GO:0004807	molecular_function	triose-phosphate isomerase activity
jg11737.t1	GO:0003723	molecular_function	RNA binding
jg11739.t1	GO:0009058	biological_process	biosynthetic process
jg11739.t1	GO:0030170	molecular_function	pyridoxal phosphate binding
jg11740.t1	GO:0003677	molecular_function	DNA binding
jg11741.t1	GO:0032865	cellular_component	ERMES complex
jg11741.t1	GO:0007005	biological_process	mitochondrion organization
jg11746.t1	GO:0006351	biological_process	DNA-templated transcription
jg11746.t1	GO:0003677	molecular_function	DNA binding
jg11746.t1	GO:0008270	molecular_function	zinc ion binding
jg11747.t1	GO:0005515	molecular_function	protein binding
jg11748.t1	GO:0005525	molecular_function	GTP binding
jg11748.t1	GO:0003924	molecular_function	GTPase activity
jg11749.t1	GO:0003723	molecular_function	RNA binding
jg11749.t1	GO:0000178	cellular_component	exosome (RNase complex)
jg11751.t1	GO:0005515	molecular_function	protein binding
jg11754.t1	GO:0016887	molecular_function	ATP hydrolysis activity
jg11754.t1	GO:0005524	molecular_function	ATP binding
jg11756.t1	GO:0007165	biological_process	signal transduction
jg11756.t1	GO:0005515	molecular_function	protein binding
jg11758.t1	GO:0003723	molecular_function	RNA binding
jg11763.t1	GO:0003735	molecular_function	structural constituent of ribosome
jg11763.t1	GO:0006412	biological_process	translation
jg11763.t1	GO:0005840	cellular_component	ribosome
jg11764.t1	GO:0055085	biological_process	transmembrane transport
jg11764.t1	GO:0016021	cellular_component	integral component of membrane
jg11767.t1	GO:0005524	molecular_function	ATP binding
jg11767.t1	GO:0004672	molecular_function	protein kinase activity
jg11767.t1	GO:0006468	biological_process	protein phosphorylation
jg11768.t1	GO:0006508	biological_process	proteolysis
jg11768.t1	GO:0004252	molecular_function	serine-type endopeptidase activity
jg11768.t1	GO:0016887	molecular_function	ATP hydrolysis activity
jg11768.t1	GO:0004176	molecular_function	ATP-dependent peptidase activity
jg11768.t1	GO:0005524	molecular_function	ATP binding
jg11769.t1	GO:0005975	biological_process	carbohydrate metabolic process
jg11769.t1	GO:0004560	molecular_function	alpha-L-fucosidase activity
jg1177.t1	GO:0005524	molecular_function	ATP binding
jg11770.t1	GO:0006979	biological_process	response to oxidative stress
jg11770.t1	GO:0004601	molecular_function	peroxidase activity
jg11770.t1	GO:0020037	molecular_function	heme binding
jg11770.t2	GO:0020037	molecular_function	heme binding
jg11770.t2	GO:0004601	molecular_function	peroxidase activity
jg11770.t2	GO:0006979	biological_process	response to oxidative stress
jg11771.t1	GO:0005515	molecular_function	protein binding
jg11773.t1	GO:0004553	molecular_function	hydrolase activity, hydrolyzing O-glycosyl compounds
jg11773.t1	GO:0005975	biological_process	carbohydrate metabolic process
jg11774.t1	GO:0022857	molecular_function	transmembrane transporter activity
jg11774.t1	GO:0055085	biological_process	transmembrane transport
jg11777.t1	GO:0016787	molecular_function	hydrolase activity
jg11778.t1	GO:0071949	molecular_function	FAD binding
jg11779.t1	GO:0003700	molecular_function	DNA-binding transcription factor activity
jg11779.t1	GO:0006355	biological_process	regulation of DNA-templated transcription
jg1178.t1	GO:0004523	molecular_function	RNA-DNA hybrid ribonuclease activity
jg1178.t1	GO:0003676	molecular_function	nucleic acid binding
jg11783.t1	GO:0003676	molecular_function	nucleic acid binding
jg11783.t1	GO:0005524	molecular_function	ATP binding
jg11785.t1	GO:0016846	molecular_function	carbon-sulfur lyase activity
jg11787.t1	GO:0022857	molecular_function	transmembrane transporter activity
jg11787.t1	GO:0055085	biological_process	transmembrane transport
jg1179.t1	GO:0003676	molecular_function	nucleic acid binding
jg1179.t1	GO:0004523	molecular_function	RNA-DNA hybrid ribonuclease activity
jg11792.t1	GO:0005515	molecular_function	protein binding
jg11792.t2	GO:0005515	molecular_function	protein binding
jg1180.t1	GO:0004523	molecular_function	RNA-DNA hybrid ribonuclease activity
jg1180.t1	GO:0003676	molecular_function	nucleic acid binding
jg11800.t1	GO:0016810	molecular_function	hydrolase activity, acting on carbon-nitrogen (but not peptide) bonds
jg11800.t1	GO:0005975	biological_process	carbohydrate metabolic process
jg11801.t1	GO:0055085	biological_process	transmembrane transport
jg11801.t1	GO:0022857	molecular_function	transmembrane transporter activity
jg11804.t1	GO:0050661	molecular_function	NADP binding
jg11804.t1	GO:0051287	molecular_function	NAD binding
jg11806.t1	GO:0003676	molecular_function	nucleic acid binding
jg11806.t1	GO:0004523	molecular_function	RNA-DNA hybrid ribonuclease activity
jg11807.t1	GO:0018580	molecular_function	nitronate monooxygenase activity
jg11808.t1	GO:0042558	biological_process	pteridine-containing compound metabolic process
jg11808.t1	GO:0009396	biological_process	folic acid-containing compound biosynthetic process
jg11808.t1	GO:0003848	molecular_function	2-amino-4-hydroxy-6-hydroxymethyldihydropteridine diphosphokinase activity
jg11809.t1	GO:0008270	molecular_function	zinc ion binding
jg11809.t1	GO:0000981	molecular_function	DNA-binding transcription factor activity, RNA polymerase II-specific
jg11809.t1	GO:0006355	biological_process	regulation of DNA-templated transcription
jg1181.t1	GO:0008270	molecular_function	zinc ion binding
jg1181.t1	GO:0003676	molecular_function	nucleic acid binding
jg11810.t1	GO:0022857	molecular_function	transmembrane transporter activity
jg11810.t1	GO:0055085	biological_process	transmembrane transport
jg11811.t1	GO:0004553	molecular_function	hydrolase activity, hydrolyzing O-glycosyl compounds
jg11811.t1	GO:0005975	biological_process	carbohydrate metabolic process
jg11813.t1	GO:0055085	biological_process	transmembrane transport
jg11813.t1	GO:0016020	cellular_component	membrane
jg11813.t1	GO:0022857	molecular_function	transmembrane transporter activity
jg11815.t1	GO:0043386	biological_process	mycotoxin biosynthetic process
jg11816.t1	GO:0008080	molecular_function	N-acetyltransferase activity
jg11818.t1	GO:0004571	molecular_function	mannosyl-oligosaccharide 1,2-alpha-mannosidase activity
jg11818.t1	GO:0016020	cellular_component	membrane
jg11818.t1	GO:0005509	molecular_function	calcium ion binding
jg11824.t1	GO:0004555	molecular_function	alpha,alpha-trehalase activity
jg11824.t1	GO:0005991	biological_process	trehalose metabolic process
jg11826.t1	GO:0055085	biological_process	transmembrane transport
jg11826.t1	GO:0016021	cellular_component	integral component of membrane
jg11826.t1	GO:0022857	molecular_function	transmembrane transporter activity
jg11829.t1	GO:0022857	molecular_function	transmembrane transporter activity
jg11829.t1	GO:0055085	biological_process	transmembrane transport
jg11829.t1	GO:0016021	cellular_component	integral component of membrane
jg1183.t1	GO:0022857	molecular_function	transmembrane transporter activity
jg1183.t1	GO:0055085	biological_process	transmembrane transport
jg11831.t1	GO:0008270	molecular_function	zinc ion binding
jg11831.t1	GO:0006355	biological_process	regulation of DNA-templated transcription
jg11831.t1	GO:0000981	molecular_function	DNA-binding transcription factor activity, RNA polymerase II-specific
jg11834.t1	GO:0016829	molecular_function	lyase activity
jg11839.t1	GO:0020037	molecular_function	heme binding
jg11839.t1	GO:0005506	molecular_function	iron ion binding
jg11839.t1	GO:0004497	molecular_function	monooxygenase activity
jg11839.t1	GO:0016705	molecular_function	oxidoreductase activity, acting on paired donors, with incorporation or reduction of molecular oxygen
jg11840.t1	GO:0071949	molecular_function	FAD binding
jg11844.t1	GO:0003989	molecular_function	acetyl-CoA carboxylase activity
jg11844.t1	GO:0005524	molecular_function	ATP binding
jg11844.t1	GO:0006633	biological_process	fatty acid biosynthetic process
jg11848.t1	GO:0006508	biological_process	proteolysis
jg11848.t1	GO:0004185	molecular_function	serine-type carboxypeptidase activity
jg1185.t1	GO:0022857	molecular_function	transmembrane transporter activity
jg1185.t1	GO:0055085	biological_process	transmembrane transport
jg11850.t1	GO:0016491	molecular_function	oxidoreductase activity
jg11851.t1	GO:0005515	molecular_function	protein binding
jg11854.t1	GO:0003723	molecular_function	RNA binding
jg11859.t1	GO:0016746	molecular_function	acyltransferase activity
jg1186.t1	GO:0016491	molecular_function	oxidoreductase activity
jg1186.t1	GO:0005507	molecular_function	copper ion binding
jg11860.t1	GO:0046872	molecular_function	metal ion binding
jg11860.t1	GO:0006801	biological_process	superoxide metabolic process
jg11861.t1	GO:0005975	biological_process	carbohydrate metabolic process
jg11863.t1	GO:0005515	molecular_function	protein binding
jg11864.t1	GO:0003774	molecular_function	cytoskeletal motor activity
jg11864.t1	GO:0005524	molecular_function	ATP binding
jg11864.t1	GO:0016459	cellular_component	myosin complex
jg11867.t1	GO:0008270	molecular_function	zinc ion binding
jg11867.t1	GO:0006355	biological_process	regulation of DNA-templated transcription
jg11867.t1	GO:0000981	molecular_function	DNA-binding transcription factor activity, RNA polymerase II-specific
jg11869.t1	GO:0018580	molecular_function	nitronate monooxygenase activity
jg11870.t1	GO:0008080	molecular_function	N-acetyltransferase activity
jg11871.t1	GO:0006351	biological_process	DNA-templated transcription
jg11871.t1	GO:0003677	molecular_function	DNA binding
jg11871.t1	GO:0008270	molecular_function	zinc ion binding
jg11875.t1	GO:0016491	molecular_function	oxidoreductase activity
jg11876.t1	GO:0016021	cellular_component	integral component of membrane
jg11876.t1	GO:0140359	molecular_function	ABC-type transporter activity
jg11876.t1	GO:0055085	biological_process	transmembrane transport
jg11876.t1	GO:0005524	molecular_function	ATP binding
jg11878.t1	GO:0005515	molecular_function	protein binding
jg11879.t1	GO:0055085	biological_process	transmembrane transport
jg11879.t1	GO:0022857	molecular_function	transmembrane transporter activity
jg1188.t1	GO:0000981	molecular_function	DNA-binding transcription factor activity, RNA polymerase II-specific
jg1188.t1	GO:0006355	biological_process	regulation of DNA-templated transcription
jg1188.t1	GO:0008270	molecular_function	zinc ion binding
jg11881.t1	GO:0005743	cellular_component	mitochondrial inner membrane
jg11881.t1	GO:0061617	cellular_component	MICOS complex
jg11883.t1	GO:0006351	biological_process	DNA-templated transcription
jg11883.t1	GO:0008270	molecular_function	zinc ion binding
jg11883.t1	GO:0003677	molecular_function	DNA binding
jg11883.t1	GO:0000981	molecular_function	DNA-binding transcription factor activity, RNA polymerase II-specific
jg11883.t1	GO:0006355	biological_process	regulation of DNA-templated transcription
jg11884.t1	GO:0044237	biological_process	cellular metabolic process
jg11884.t1	GO:0005506	molecular_function	iron ion binding
jg11884.t1	GO:0051537	molecular_function	2 iron, 2 sulfur cluster binding
jg11885.t1	GO:0008236	molecular_function	serine-type peptidase activity
jg11885.t1	GO:0006508	biological_process	proteolysis
jg11889.t1	GO:0022857	molecular_function	transmembrane transporter activity
jg11889.t1	GO:0016020	cellular_component	membrane
jg11889.t1	GO:0055085	biological_process	transmembrane transport
jg11894.t1	GO:0051287	molecular_function	NAD binding
jg11894.t1	GO:0016616	molecular_function	oxidoreductase activity, acting on the CH-OH group of donors, NAD or NADP as acceptor
jg11895.t1	GO:0022857	molecular_function	transmembrane transporter activity
jg11895.t1	GO:0055085	biological_process	transmembrane transport
jg11895.t1	GO:0016021	cellular_component	integral component of membrane
jg11897.t1	GO:0003824	molecular_function	catalytic activity
jg11900.t1	GO:0005515	molecular_function	protein binding
jg11902.t1	GO:0006807	biological_process	nitrogen compound metabolic process
jg11902.t1	GO:0016151	molecular_function	nickel cation binding
jg11908.t1	GO:0016020	cellular_component	membrane
jg11908.t1	GO:0055085	biological_process	transmembrane transport
jg11908.t1	GO:0022857	molecular_function	transmembrane transporter activity
jg11909.t1	GO:0006468	biological_process	protein phosphorylation
jg11909.t1	GO:0004672	molecular_function	protein kinase activity
jg11909.t1	GO:0005524	molecular_function	ATP binding
jg11910.t1	GO:0004518	molecular_function	nuclease activity
jg11911.t1	GO:0006355	biological_process	regulation of DNA-templated transcription
jg11911.t1	GO:0000981	molecular_function	DNA-binding transcription factor activity, RNA polymerase II-specific
jg11911.t1	GO:0008270	molecular_function	zinc ion binding
jg11913.t1	GO:0022857	molecular_function	transmembrane transporter activity
jg11913.t1	GO:0055085	biological_process	transmembrane transport
jg11919.t1	GO:0032366	biological_process	intracellular sterol transport
jg11920.t1	GO:0046961	molecular_function	proton-transporting ATPase activity, rotational mechanism
jg11920.t1	GO:0033179	cellular_component	proton-transporting V-type ATPase, V0 domain
jg11920.t1	GO:1902600	biological_process	proton transmembrane transport
jg11925.t1	GO:0035673	molecular_function	oligopeptide transmembrane transporter activity
jg11926.t1	GO:0005694	cellular_component	chromosome
jg11926.t1	GO:0051276	biological_process	chromosome organization
jg11926.t1	GO:0005515	molecular_function	protein binding
jg11926.t1	GO:0005524	molecular_function	ATP binding
jg11932.t1	GO:0006351	biological_process	DNA-templated transcription
jg11932.t1	GO:0008270	molecular_function	zinc ion binding
jg11932.t1	GO:0003677	molecular_function	DNA binding
jg11936.t1	GO:0008963	molecular_function	phospho-N-acetylmuramoyl-pentapeptide-transferase activity
jg11936.t1	GO:0016021	cellular_component	integral component of membrane
jg11937.t1	GO:0005515	molecular_function	protein binding
jg11939.t1	GO:0003723	molecular_function	RNA binding
jg11951.t1	GO:0006400	biological_process	tRNA modification
jg11951.t1	GO:0016763	molecular_function	pentosyltransferase activity
jg11952.t1	GO:0005515	molecular_function	protein binding
jg11955.t1	GO:0016192	biological_process	vesicle-mediated transport
jg11955.t1	GO:0006886	biological_process	intracellular protein transport
jg11955.t1	GO:0030117	cellular_component	membrane coat
jg11957.t1	GO:0016491	molecular_function	oxidoreductase activity
jg11958.t1	GO:0050660	molecular_function	flavin adenine dinucleotide binding
jg11958.t1	GO:0016491	molecular_function	oxidoreductase activity
jg11958.t2	GO:0016491	molecular_function	oxidoreductase activity
jg11958.t2	GO:0050660	molecular_function	flavin adenine dinucleotide binding
jg11959.t1	GO:0000981	molecular_function	DNA-binding transcription factor activity, RNA polymerase II-specific
jg11959.t1	GO:0006355	biological_process	regulation of DNA-templated transcription
jg11959.t1	GO:0008270	molecular_function	zinc ion binding
jg11964.t1	GO:0008270	molecular_function	zinc ion binding
jg11964.t1	GO:0000981	molecular_function	DNA-binding transcription factor activity, RNA polymerase II-specific
jg11964.t1	GO:0006355	biological_process	regulation of DNA-templated transcription
jg11965.t1	GO:0016491	molecular_function	oxidoreductase activity
jg11966.t1	GO:0055085	biological_process	transmembrane transport
jg11966.t1	GO:0022857	molecular_function	transmembrane transporter activity
jg11966.t1	GO:0003677	molecular_function	DNA binding
jg11967.t1	GO:0005515	molecular_function	protein binding
jg11969.t1	GO:0003735	molecular_function	structural constituent of ribosome
jg11969.t1	GO:0005840	cellular_component	ribosome
jg11969.t1	GO:0006412	biological_process	translation
jg11971.t1	GO:0016021	cellular_component	integral component of membrane
jg11972.t1	GO:0006012	biological_process	galactose metabolic process
jg11972.t1	GO:0008108	molecular_function	UDP-glucose:hexose-1-phosphate uridylyltransferase activity
jg11973.t1	GO:0016020	cellular_component	membrane
jg11974.t1	GO:0046907	biological_process	intracellular transport
jg11975.t1	GO:0005789	cellular_component	endoplasmic reticulum membrane
jg11975.t1	GO:0008484	molecular_function	sulfuric ester hydrolase activity
jg11975.t1	GO:0006506	biological_process	GPI anchor biosynthetic process
jg11975.t1	GO:0016740	molecular_function	transferase activity
jg11976.t1	GO:0007264	biological_process	small GTPase mediated signal transduction
jg11976.t1	GO:0005092	molecular_function	GDP-dissociation inhibitor activity
jg11977.t1	GO:0005761	cellular_component	mitochondrial ribosome
jg11977.t1	GO:0006412	biological_process	translation
jg11977.t1	GO:0003735	molecular_function	structural constituent of ribosome
jg11978.t1	GO:0006355	biological_process	regulation of DNA-templated transcription
jg11978.t1	GO:0003700	molecular_function	DNA-binding transcription factor activity
jg11979.t1	GO:0006355	biological_process	regulation of DNA-templated transcription
jg1198.t1	GO:0006979	biological_process	response to oxidative stress
jg1198.t1	GO:0020037	molecular_function	heme binding
jg1198.t1	GO:0004601	molecular_function	peroxidase activity
jg11980.t1	GO:0006629	biological_process	lipid metabolic process
jg11982.t1	GO:0003824	molecular_function	catalytic activity
jg11984.t1	GO:0005509	molecular_function	calcium ion binding
jg11986.t1	GO:0022857	molecular_function	transmembrane transporter activity
jg11986.t1	GO:0055085	biological_process	transmembrane transport
jg11988.t1	GO:0030170	molecular_function	pyridoxal phosphate binding
jg11988.t1	GO:0009058	biological_process	biosynthetic process
jg1199.t1	GO:0003723	molecular_function	RNA binding
jg11991.t1	GO:0000287	molecular_function	magnesium ion binding
jg11991.t1	GO:0008897	molecular_function	holo-[acyl-carrier-protein] synthase activity
jg11993.t2	GO:0005524	molecular_function	ATP binding
jg11993.t2	GO:0003676	molecular_function	nucleic acid binding
jg11996.t1	GO:0003755	molecular_function	peptidyl-prolyl cis-trans isomerase activity
jg11997.t1	GO:0003824	molecular_function	catalytic activity
jg12000.t1	GO:0000981	molecular_function	DNA-binding transcription factor activity, RNA polymerase II-specific
jg12000.t1	GO:0006355	biological_process	regulation of DNA-templated transcription
jg12000.t1	GO:0008270	molecular_function	zinc ion binding
jg12002.t1	GO:0001164	molecular_function	RNA polymerase I core promoter sequence-specific DNA binding
jg12002.t1	GO:0006361	biological_process	transcription initiation at RNA polymerase I promoter
jg12002.t1	GO:0001181	molecular_function	RNA polymerase I general transcription initiation factor activity
jg12005.t1	GO:0008270	molecular_function	zinc ion binding
jg12006.t1	GO:0004674	molecular_function	protein serine/threonine kinase activity
jg12006.t1	GO:0004672	molecular_function	protein kinase activity
jg12006.t1	GO:0005524	molecular_function	ATP binding
jg12006.t1	GO:0004347	molecular_function	glucose-6-phosphate isomerase activity
jg12006.t1	GO:0006094	biological_process	gluconeogenesis
jg12006.t1	GO:0006096	biological_process	glycolytic process
jg12006.t1	GO:0006468	biological_process	protein phosphorylation
jg12008.t1	GO:0003735	molecular_function	structural constituent of ribosome
jg12008.t1	GO:0006412	biological_process	translation
jg12008.t1	GO:0005840	cellular_component	ribosome
jg12009.t1	GO:0006397	biological_process	mRNA processing
jg1201.t1	GO:0005524	molecular_function	ATP binding
jg1201.t1	GO:0005515	molecular_function	protein binding
jg1201.t1	GO:0005694	cellular_component	chromosome
jg1201.t1	GO:0051276	biological_process	chromosome organization
jg12011.t1	GO:0034220	biological_process	ion transmembrane transport
jg12011.t1	GO:0046961	molecular_function	proton-transporting ATPase activity, rotational mechanism
jg12013.t1	GO:0016887	molecular_function	ATP hydrolysis activity
jg12013.t1	GO:0005524	molecular_function	ATP binding
jg12014.t1	GO:0005515	molecular_function	protein binding
jg12014.t1	GO:0016409	molecular_function	palmitoyltransferase activity
jg12016.t1	GO:0004553	molecular_function	hydrolase activity, hydrolyzing O-glycosyl compounds
jg12016.t1	GO:0071704	biological_process	organic substance metabolic process
jg12021.t1	GO:0020037	molecular_function	heme binding
jg12021.t1	GO:0016705	molecular_function	oxidoreductase activity, acting on paired donors, with incorporation or reduction of molecular oxygen
jg12021.t1	GO:0005506	molecular_function	iron ion binding
jg12021.t1	GO:0004497	molecular_function	monooxygenase activity
jg12026.t1	GO:0003677	molecular_function	DNA binding
jg12029.t1	GO:0006807	biological_process	nitrogen compound metabolic process
jg1203.t1	GO:0005975	biological_process	carbohydrate metabolic process
jg1203.t1	GO:0004553	molecular_function	hydrolase activity, hydrolyzing O-glycosyl compounds
jg12030.t1	GO:0000981	molecular_function	DNA-binding transcription factor activity, RNA polymerase II-specific
jg12030.t1	GO:0006355	biological_process	regulation of DNA-templated transcription
jg12030.t1	GO:0008270	molecular_function	zinc ion binding
jg12032.t1	GO:0005515	molecular_function	protein binding
jg12034.t1	GO:0005515	molecular_function	protein binding
jg12035.t1	GO:0016846	molecular_function	carbon-sulfur lyase activity
jg12037.t1	GO:0005096	molecular_function	GTPase activator activity
jg12038.t1	GO:0005525	molecular_function	GTP binding
jg12041.t1	GO:0004571	molecular_function	mannosyl-oligosaccharide 1,2-alpha-mannosidase activity
jg12041.t1	GO:0016020	cellular_component	membrane
jg12041.t1	GO:0005509	molecular_function	calcium ion binding
jg12042.t1	GO:0005515	molecular_function	protein binding
jg12043.t1	GO:0000079	biological_process	regulation of cyclin-dependent protein serine/threonine kinase activity
jg12043.t1	GO:0019901	molecular_function	protein kinase binding
jg12044.t1	GO:0042546	biological_process	cell wall biogenesis
jg12044.t1	GO:0006078	biological_process	(1->6)-beta-D-glucan biosynthetic process
jg12045.t1	GO:0070006	molecular_function	metalloaminopeptidase activity
jg12045.t1	GO:0030145	molecular_function	manganese ion binding
jg12049.t1	GO:0022857	molecular_function	transmembrane transporter activity
jg12049.t1	GO:0055085	biological_process	transmembrane transport
jg1205.t1	GO:0006468	biological_process	protein phosphorylation
jg1205.t1	GO:0005524	molecular_function	ATP binding
jg1205.t1	GO:0004672	molecular_function	protein kinase activity
jg12054.t1	GO:0005975	biological_process	carbohydrate metabolic process
jg12054.t1	GO:2001070	molecular_function	starch binding
jg12055.t1	GO:0004523	molecular_function	RNA-DNA hybrid ribonuclease activity
jg12055.t1	GO:0003676	molecular_function	nucleic acid binding
jg12056.t1	GO:0003676	molecular_function	nucleic acid binding
jg12056.t1	GO:0004523	molecular_function	RNA-DNA hybrid ribonuclease activity
jg12057.t1	GO:0003676	molecular_function	nucleic acid binding
jg12057.t1	GO:0008270	molecular_function	zinc ion binding
jg12058.t1	GO:0016491	molecular_function	oxidoreductase activity
jg12058.t1	GO:0046872	molecular_function	metal ion binding
jg12059.t1	GO:0000155	molecular_function	phosphorelay sensor kinase activity
jg12059.t1	GO:0000160	biological_process	phosphorelay signal transduction system
jg12059.t1	GO:0007165	biological_process	signal transduction
jg12060.t1	GO:0004386	molecular_function	helicase activity
jg12061.t1	GO:0008080	molecular_function	N-acetyltransferase activity
jg12062.t1	GO:0006508	biological_process	proteolysis
jg12062.t1	GO:0004190	molecular_function	aspartic-type endopeptidase activity
jg12062.t1	GO:0005515	molecular_function	protein binding
jg12063.t1	GO:0008168	molecular_function	methyltransferase activity
jg12064.t1	GO:0016627	molecular_function	oxidoreductase activity, acting on the CH-CH group of donors
jg12064.t1	GO:0005737	cellular_component	cytoplasm
jg12064.t2	GO:0016627	molecular_function	oxidoreductase activity, acting on the CH-CH group of donors
jg12064.t2	GO:0005737	cellular_component	cytoplasm
jg12064.t3	GO:0005737	cellular_component	cytoplasm
jg12064.t3	GO:0016627	molecular_function	oxidoreductase activity, acting on the CH-CH group of donors
jg12064.t4	GO:0016627	molecular_function	oxidoreductase activity, acting on the CH-CH group of donors
jg12064.t4	GO:0005737	cellular_component	cytoplasm
jg12066.t1	GO:0004842	molecular_function	ubiquitin-protein transferase activity
jg12066.t1	GO:0016567	biological_process	protein ubiquitination
jg1207.t1	GO:0008270	molecular_function	zinc ion binding
jg1207.t1	GO:0000981	molecular_function	DNA-binding transcription factor activity, RNA polymerase II-specific
jg1207.t1	GO:0006355	biological_process	regulation of DNA-templated transcription
jg12077.t1	GO:0030170	molecular_function	pyridoxal phosphate binding
jg12077.t1	GO:0030151	molecular_function	molybdenum ion binding
jg12077.t1	GO:0003824	molecular_function	catalytic activity
jg12080.t1	GO:0008237	molecular_function	metallopeptidase activity
jg12080.t1	GO:0008270	molecular_function	zinc ion binding
jg12082.t1	GO:0022904	biological_process	respiratory electron transport chain
jg12084.t1	GO:0006351	biological_process	DNA-templated transcription
jg12084.t1	GO:0008270	molecular_function	zinc ion binding
jg12084.t1	GO:0003677	molecular_function	DNA binding
jg12086.t1	GO:0004222	molecular_function	metalloendopeptidase activity
jg12086.t1	GO:0006508	biological_process	proteolysis
jg12087.t1	GO:0005975	biological_process	carbohydrate metabolic process
jg12087.t1	GO:0016853	molecular_function	isomerase activity
jg12089.t1	GO:0006351	biological_process	DNA-templated transcription
jg12089.t1	GO:0003677	molecular_function	DNA binding
jg12089.t1	GO:0000981	molecular_function	DNA-binding transcription factor activity, RNA polymerase II-specific
jg12089.t1	GO:0006355	biological_process	regulation of DNA-templated transcription
jg12089.t1	GO:0008270	molecular_function	zinc ion binding
jg1209.t1	GO:0006468	biological_process	protein phosphorylation
jg1209.t1	GO:0005524	molecular_function	ATP binding
[truncated: 9,203 more rows]

## Sheet: Table S8
Table S8 KEGG annotation.
Gene name	Thrshld	Score	E-value	KO	KO definition
jg10092.t1	157.97	225.6	2.2e-67	K17972	N-terminal acetyltransferase B complex catalytic subunit [EC:2.3.1.254]
jg8249.t1	100.87	254.8	5.5e-76	K23978	isoamyl acetate esterase [EC:3.1.1.112]
jg8790.t1	32	78	3.2e-22	K00389	putative membrane protein
jg8793.t1	290.87	422.5	9.9e-127	K18123	4-hydroxy-2-oxoglutarate aldolase [EC:4.1.3.16]
jg10378.t1	77.83	191.8	6.2e-57	K07442	tRNA (adenine57-N1/adenine58-N1)-methyltransferase catalytic subunit [EC:2.1.1.219 2.1.1.220]
jg10036.t1	48.03	274.8	3.9e-82	K01619	deoxyribose-phosphate aldolase [EC:4.1.2.4]
jg10066.t1	228.53	594	4.4e-179	K23516	xanthine dioxygenase [EC:1.14.11.48]
jg8973.t1	180.7	314.4	7.6e-94	K14570	RNA exonuclease [EC:3.1.-.-]
jg9670.t1	161.53	263.4	1.3e-78	K15040	voltage-dependent anion channel protein 2
jg8816.t1	135.4	285.4	3.5e-85	K14773	U3 small nucleolar RNA-associated protein 23
jg9658.t1	349.27	446.2	7.8e-134	K01457	allophanate hydrolase [EC:3.5.1.54]
jg9658.t1	238.47	254.5	5.8e-76	K23359	biuret amidohydrolase [EC:3.5.1.84]
jg8254.t1	261.93	641.2	6.3e-193	K03448	MFS transporter, ACS family, pantothenate transporter
jg9755.t1	452.13	485	9.6e-146	K16938	septin 3/9/12
jg8683.t1	462.2	886.7	4.5e-267	K01027	3-oxoacid CoA-transferase [EC:2.8.3.5]
jg9974.t1	590.33	1506.1	0	K02350	DNA polymerase zeta [EC:2.7.7.7]
jg9966.t1	314.73	320.6	4.1e-96	K22025	D-erythronate 2-dehydrogenase [EC:1.1.1.410]
jg10573.t1	331.13	608.4	1.1e-182	K09252	feruloyl esterase [EC:3.1.1.73]
jg8485.t1	559.37	702	4.1e-211	K10405	kinesin family member C1
jg8961.t1	74.3	300	4.6e-90	K00452	3-hydroxyanthranilate 3,4-dioxygenase [EC:1.13.11.6]
jg9560.t1	203.67	290.8	8.8e-87	K01598	phosphopantothenoylcysteine decarboxylase [EC:4.1.1.36]
jg9565.t1	66	250.1	1.4e-74	K20310	trafficking protein particle complex subunit 13
jg9025.t1	103.63	214.5	9.1e-64	K08281	nicotinamidase/pyrazinamidase [EC:3.5.1.19 3.5.1.-]
jg9550.t1	46.97	86.6	7.2e-25	K18173	cytochrome c oxidase assembly factor 1
jg8329.t1	51.33	203.2	3.1e-60	K13206	coiled-coil domain-containing protein 55
jg9111.t1	171.93	180.4	1.9e-53	K20331	toxoflavin synthase [EC:2.1.1.349]
jg9860.t1	400.7	1208.9	0	K22531	ATPase family AAA domain-containing protein 2 [EC:3.6.1.-]
jg10063.t1	79.43	182.2	5e-54	K14526	ribonuclease P/MRP protein subunit POP7 [EC:3.1.26.5]
jg9187.t1	407.27	1013.1	0	K17862	linoleate 10R-lipoxygenase [EC:1.13.11.62]
jg8644.t1	606.17	676.5	1.4e-203	K01758	cystathionine gamma-lyase [EC:4.4.1.1]
jg10051.t1	327.57	1473	0	K03032	26S proteasome regulatory subunit N2
jg10427.t1	414.67	654	8.8e-197	K06269	serine/threonine-protein phosphatase PP1 catalytic subunit [EC:3.1.3.16]
jg9584.t1	65.53	472.7	4.6e-142	K01698	porphobilinogen synthase [EC:4.2.1.24]
jg9946.t1	57.4	574.2	1.7e-172	K05291	GPI-anchor transamidase subunit S
jg10454.t1	56.73	215.8	3.5e-64	K07152	protein SCO1
jg10234.t1	152.47	376.4	6.2e-113	K01923	phosphoribosylaminoimidazole-succinocarboxamide synthase [EC:6.3.2.6]
jg9965.t1	467.2	599.1	3.5e-180	K00101	L-lactate dehydrogenase (cytochrome) [EC:1.1.2.3]
jg9248.t1	417.93	620.1	1.9e-186	K10215	monooxygenase [EC:1.14.13.-]
jg10422.t1	361.37	377.4	6.4e-113	K01669	deoxyribodipyrimidine photo-lyase [EC:4.1.99.3]
jg9863.t1	61	228.9	3.7e-68	K18195	rhamnogalacturonan endolyase [EC:4.2.2.23]
jg8998.t1	183.33	1022.9	0	K00820	glutamine---fructose-6-phosphate transaminase (isomerizing) [EC:2.6.1.16]
jg9471.t1	136.3	471.8	2.5e-141	K21543	transcription factor CRZ1
jg10038.t1	188.5	437.9	1.3e-131	K02997	small subunit ribosomal protein S9e
jg9711.t1	304.17	369.7	7.2e-111	K15115	solute carrier family 25 (mitochondrial folate transporter), member 32
jg8688.t1	605.77	758.6	3.1e-228	K18703	succinate---hydroxymethylglutarate CoA-transferase [EC:2.8.3.13]
jg8536.t1	283.7	361.8	2.7e-108	K19828	mitochondrial GTPase 1
jg10318.t1	618.7	859.5	4e-259	K15745	phytoene desaturase (3,4-didehydrolycopene-forming) [EC:1.3.99.30]
jg9163.t1	346.8	439.3	7.5e-132	K13796	tricarballylate dehydrogenase
jg8807.t1	95.57	250.7	7.2e-75	K03022	DNA-directed RNA polymerase III subunit RPC8
jg8953.t1	312.77	701.4	5.4e-211	K05349	beta-glucosidase [EC:3.2.1.21]
jg9367.t1	122.83	348.6	2.4e-104	K14774	U3 small nucleolar RNA-associated protein 25
jg9193.t1	45	142.8	5e-42	K09008	NADH dehydrogenase [ubiquinone] 1 alpha subcomplex assembly factor 3
jg8250.t1	507.13	848.9	1.8e-255	K05012	chloride channel 3/4/5
jg9323.t1	49.6	245.2	5e-73	K01653	acetolactate synthase I/III small subunit [EC:2.2.1.6]
jg9810.t1	228.53	379.4	6.2e-114	K23516	xanthine dioxygenase [EC:1.14.11.48]
jg8402.t1	161.2	412.2	8.5e-124	K22132	tRNA threonylcarbamoyladenosine dehydratase
jg10245.t1	131.77	157.3	2.8e-46	K17801	mitochondrial protein MBA1
jg9156.t1	224	649.3	4.7e-195	K20408	SEA/GATOR complex protein SEA2/WDR24
jg9871.t1	201.23	622.3	4.9e-187	K14548	U3 small nucleolar RNA-associated protein 4
jg9579.t1	231.47	450.4	5.3e-135	K24730	cytosolic iron-sulfur protein assembly protein CIAO1
jg9383.t1	122.83	758.5	4.2e-228	K14774	U3 small nucleolar RNA-associated protein 25
jg8824.t1	456.6	763.8	1e-229	K08139	MFS transporter, SP family, sugar:H+ symporter
jg9854.t1	251.7	415.4	9.6e-125	K02981	small subunit ribosomal protein S2e
jg8835.t1	100.97	232.8	1.4e-69	K08065	nuclear transcription Y subunit beta
jg9884.t1	112.7	195.5	4.5e-58	K01045	arylesterase / paraoxonase [EC:3.1.1.2 3.1.8.1]
jg10489.t1	32.43	162.4	6.6e-48	K03635	molybdopterin synthase catalytic subunit [EC:2.8.1.12]
jg8586.t1	121.93	267.1	1.1e-79	K07238	zinc transporter, ZIP family
jg8881.t1	832.4	1236.4	0	K01282	dipeptidyl aminopeptidase B [EC:3.4.14.-]
jg8518.t1	67.53	318	3.3e-95	K17427	large subunit ribosomal protein L46
jg8487.t1	142.1	398.1	7.6e-120	K22831	1-acylglycerol-3-phosphate O-acyltransferase [EC:2.3.1.51]
jg9356.t1	168.13	223.4	1.7e-66	K20346	p24 family protein alpha
jg8309.t1	507.13	1026.7	0	K05012	chloride channel 3/4/5
jg9881.t1	602.73	1246.9	0	K06636	structural maintenance of chromosome 1
jg9834.t1	277.3	1483.9	0	K00921	1-phosphatidylinositol-3-phosphate 5-kinase [EC:2.7.1.150]
jg10126.t1	142.7	477.4	2e-143	K01922	phosphopantothenate---cysteine ligase (ATP) [EC:6.3.2.51]
jg10033.t1	289.43	302.1	3e-90	K09602	ubiquitin thioesterase protein OTUB1 [EC:3.4.19.12]
jg8927.t1	420.83	440.1	3.5e-132	K08794	calcium/calmodulin-dependent protein kinase I [EC:2.7.11.17]
jg8273.t1	157.1	320.1	7.8e-96	K00326	cytochrome-b5 reductase [EC:1.6.2.2]
jg9258.t1	204.97	346.9	7.8e-104	K00826	branched-chain amino acid aminotransferase [EC:2.6.1.42]
jg9340.t1	98.83	473.6	4.7e-142	K01953	asparagine synthase (glutamine-hydrolysing) [EC:6.3.5.4]
jg8722.t1	267.13	316.3	1e-94	K23905	peflin
jg9027.t1	191.37	468.3	1.1e-140	K03457	nucleobase:cation symporter-1, NCS1 family
jg8705.t1	286.67	464.7	2.1e-139	K20367	endoplasmic reticulum-Golgi intermediate compartment protein 3
jg9838.t1	344.5	573.4	2.6e-172	K00486	kynurenine 3-monooxygenase [EC:1.14.13.9]
jg8767.t1	40.63	108	2.6e-31	K11344	chromatin modification-related protein EAF6
jg9819.t1	114.47	358.2	2.1e-107	K18447	ADP-sugar diphosphatase [EC:3.6.1.21]
jg9677.t1	378.47	454.7	9.2e-137	K14803	protein phosphatase PTC2/3 [EC:3.1.3.16]
jg10064.t1	258.4	296.8	9.6e-89	K23735	lipoyl(octanoyl) transferase 2 [EC:2.3.1.181]
jg8484.t1	100.97	967	2e-291	K01937	CTP synthase [EC:6.3.4.2]
jg10150.t1	348.7	785.7	2e-236	K14537	nuclear GTP-binding protein
jg8336.t1	83.27	181.8	7.1e-54	K03017	DNA-directed RNA polymerase II subunit RPB9
jg8841.t1	315.07	501.9	1.3e-150	K15114	mitochondrial ornithine carrier protein
jg8812.t1	29.6	77.7	3.9e-22	K17435	large subunit ribosomal protein L54
jg8331.t1	108.43	306.2	1.9e-91	K20410	target of rapamycin complex 2 subunit MAPKAP1/AVO1
jg9947.t1	228.43	309.6	1.3e-92	K18372	methyl acetate hydrolase [EC:3.1.1.114]
jg10462.t1	164.6	251.2	4.3e-75	K17918	sorting nexin-3/12
jg10284.t1	174.83	244.3	9.5e-73	K01054	acylglycerol lipase [EC:3.1.1.23]
jg8389.t1	89.13	167.4	1.5e-49	K14522	ribonuclease P/MRP protein subunit POP3 [EC:3.1.26.5]
jg8212.t1	132.2	172.1	6.8e-51	K03932	polyhydroxybutyrate depolymerase
jg10229.t1	228.9	339.5	1.2e-101	K00133	aspartate-semialdehyde dehydrogenase [EC:1.2.1.11]
jg8386.t1	86.83	385.1	2e-115	K00641	homoserine O-acetyltransferase/O-succinyltransferase [EC:2.3.1.31 2.3.1.46]
jg8879.t1	119.23	185.7	4e-55	K13075	N-acyl homoserine lactone hydrolase [EC:3.1.1.81]
jg10301.t1	210.03	496.6	5.7e-149	K19940	Rab guanine nucleotide exchange factor SEC2
jg8771.t1	201.47	321.3	3.9e-96	K18599	nuclear migration protein JNM1
jg10139.t1	295.5	351.2	3.7e-105	K07050	misacylated tRNA(Ala) deacylase [EC:3.1.1.-]
jg8813.t1	281	378.1	3e-113	K17724	aconitate decarboxylase [EC:4.1.1.6]
jg10444.t1	606.87	775.7	1.6e-233	K16261	yeast amino acid transporter
jg9087.t1	223.63	304	6e-91	K11600	exosome complex component RRP41
jg9638.t1	145.7	361.4	1.7e-108	K11888	protein Cut8
jg8938.t1	265.77	512.2	6.8e-154	K03027	DNA-directed RNA polymerases I and III subunit RPAC1
jg9754.t1	20.93	91.1	3.6e-26	K02911	large subunit ribosomal protein L32
jg8263.t1	494.83	653.8	7.7e-197	K22134	MFS transporter, DHA2 family, glioxin efflux transporter
jg9802.t1	325.1	677.9	8.4e-204	K01279	tripeptidyl-peptidase I [EC:3.4.14.9]
jg10466.t1	72.1	198.2	1.2e-58	K09043	AP-1-like transcription factor
jg8584.t1	261.37	725.6	2.6e-218	K21996	sorting nexin-41/42
jg10088.t1	171.27	293.5	1e-87	K09660	mannose-P-dolichol utilization defect 1
jg10563.t1	254.53	275.9	1.7e-82	K22213	6-methylsalicylate decarboxylase [EC:4.1.1.52]
jg9623.t1	264.2	276.4	2.4e-82	K00645	[acyl-carrier-protein] S-malonyltransferase [EC:2.3.1.39]
jg9738.t1	337.2	386.8	7.5e-116	K08869	aarF domain-containing kinase
jg9351.t1	45.3	233.8	1.8e-69	K22746	anamorsin
jg9337.t1	44.2	103.8	6e-30	K12871	coiled-coil domain-containing protein 12
jg8981.t1	658.3	763	1.5e-229	K23741	endoplasmic reticulum Man9GlcNAc2 1,2-alpha-mannosidase [EC:3.2.1.209]
jg8321.t1	524.73	572.6	1.7e-172	K04345	protein kinase A [EC:2.7.11.11]
jg10478.t1	300.03	323.9	5.6e-97	K16675	palmitoyltransferase ZDHHC9/14/18 [EC:2.3.1.225]
jg8561.t1	121.1	445.8	1e-133	K03262	translation initiation factor 5
jg8702.t1	797.87	924.7	2.4e-278	K17686	P-type Cu+ transporter [EC:7.2.2.8]
jg10230.t1	90.83	518.7	3.7e-156	K02987	small subunit ribosomal protein S4e
jg10014.t1	102.2	251.1	3.5e-75	K11562	kinetochore protein NNF1
jg9401.t1	97.2	135.6	7.8e-40	K23504	protein SERAC1
jg8619.t1	301.73	343.7	9.6e-103	K01426	amidase [EC:3.5.1.4]
jg9635.t1	164.2	247.9	9.8e-74	K03785	3-dehydroquinate dehydratase I [EC:4.2.1.10]
jg8514.t1	73.4	313	9.4e-94	K12870	pre-mRNA-splicing factor ISY1
jg9104.t1	64.87	308.7	3.6e-92	K08994	ion channel-forming bestrophin family protein
jg10186.t1	92.1	353.4	1e-105	K01866	tyrosyl-tRNA synthetase [EC:6.1.1.1]
jg8301.t1	98.9	292.2	3e-87	K13125	nitric oxide synthase-interacting protein
jg9053.t1	284.6	409.6	7.5e-123	K10273	F-box and leucine-rich repeat protein 7
jg9752.t1	369.77	636	2.6e-191	K08192	MFS transporter, ACS family, allantoate permease
jg10503.t1	79.2	268.5	4e-80	K11552	central kinetochore subunit Mal2/MCM21
jg9485.t1	51.2	67.6	6.4e-19	K07494	putative transposase
jg9710.t1	32.33	173.2	2.3e-51	K00417	ubiquinol-cytochrome c reductase subunit 7
jg9088.t1	605.8	1075.3	0	K20098	DNA excision repair protein ERCC-6-like 2 [EC:5.6.2.-]
jg9915.t1	433.5	746.6	1.2e-224	K03511	DNA polymerase kappa [EC:2.7.7.7]
jg9589.t1	130.77	131	2.6e-38	K12840	splicing factor 45
jg10147.t1	375.1	924.9	7.4e-279	K17066	alcohol oxidase [EC:1.1.3.13]
jg10147.t1	392.57	418.6	2.3e-125	K00108	choline dehydrogenase [EC:1.1.99.1]
jg10275.t1	103.07	210.8	4.1e-63	K18064	arsenical-resistance protein 2
jg8772.t1	295.77	1119.2	0	K01490	AMP deaminase [EC:3.5.4.6]
jg8285.t1	289.73	292.3	2.4e-87	K15014	solute carrier family 29 (equilibrative nucleoside transporter), member 1/2/3
jg8833.t1	33.53	95.1	2.2e-27	K18172	COX assembly mitochondrial protein 2
jg10343.t1	166.93	260.1	1.6e-77	K15289	solute carrier family 35, member F5
jg9820.t1	323.83	560.1	1.9e-168	K01930	folylpolyglutamate synthase [EC:6.3.2.17]
jg9636.t1	185.7	1323	0	K11373	elongator complex protein 1
jg9636.t1	29.6	88.6	1.5e-25	K02272	cytochrome c oxidase subunit 7c
jg10374.t1	257.6	529	5.6e-159	K01754	threonine dehydratase [EC:4.3.1.19]
jg9115.t1	606.87	689.8	1.5e-207	K16261	yeast amino acid transporter
jg8735.t1	178.5	348.8	2.2e-104	K11294	nucleolin
jg9798.t1	79.07	401.1	3.2e-120	K07300	Ca2+:H+ antiporter
jg9733.t1	776.13	780.2	8.1e-235	K08764	sterol carrier protein 2 [EC:2.3.1.176]
jg9082.t1	189.87	370.8	4e-111	K17496	mitochondrial import inner membrane translocase subunit TIM50
jg10223.t1	47.93	139.3	4.6e-41	K02922	large subunit ribosomal protein L37e
jg8983.t1	25.93	130.9	2.2e-38	K02923	large subunit ribosomal protein L38e
jg8498.t1	113.77	131.4	1.2e-38	K07189	protein phosphatase 1 regulatory subunit 3A/B/C/D/E
jg8289.t1	272.7	675.3	2.8e-203	K03849	alpha-1,3-glucosyltransferase [EC:2.4.1.265]
jg8308.t1	338.83	410	5.3e-123	K13953	alcohol dehydrogenase, propanol-preferring [EC:1.1.1.1]
jg9141.t1	340.63	400.9	1.1e-120	K21457	phenylpyruvate C(3)-methyltransferase [EC:2.1.1.281]
jg9837.t1	293.83	840.7	9.8e-253	K10846	DNA excision repair protein ERCC-5
jg9837.t2	293.83	639.7	4.7e-192	K10846	DNA excision repair protein ERCC-5
jg8954.t1	894.47	1224.7	0	K10356	myosin I
jg9546.t1	297.77	393.6	1.6e-118	K04513	Ras homolog gene family, member A
jg9546.t1	284.2	317	2.4e-95	K07975	Rho family, other
jg10260.t1	369.77	494.3	2e-148	K08192	MFS transporter, ACS family, allantoate permease
jg9672.t1	46.93	431.9	2e-129	K14559	U3 small nucleolar RNA-associated protein MPP10
jg9968.t1	90.57	276	2.9e-82	K01624	fructose-bisphosphate aldolase, class II [EC:4.1.2.13]
jg9329.t1	61.47	217.1	1.1e-64	K10733	GINS complex subunit 2
jg10279.t1	55.1	121.6	9.6e-36	K07973	guanine nucleotide-binding protein subunit gamma, fungi
jg8560.t1	454.97	762.9	1.2e-229	K14154	thiamine-phosphate diphosphorylase / hydroxyethylthiazole kinase [EC:2.5.1.3 2.7.1.50]
jg8560.t1	158.77	254.4	6.9e-76	K00878	hydroxyethylthiazole kinase [EC:2.7.1.50]
jg8560.t1	168.43	225	6.2e-67	K00788	thiamine-phosphate pyrophosphorylase [EC:2.5.1.3]
jg9259.t1	132.27	135.8	1.3e-39	K03034	protein RPN4
jg8796.t1	103.07	206.7	7.5e-62	K18064	arsenical-resistance protein 2
jg10414.t1	266.4	497.1	3.8e-149	K15303	aflatoxin B1 aldehyde reductase
jg10044.t1	578.97	881.9	1.4e-265	K00135	succinate-semialdehyde dehydrogenase / glutarate-semialdehyde dehydrogenase [EC:1.2.1.16 1.2.1.79 1.2.1.20]
jg8827.t1	599.7	1588.5	0	K14521	N-acetyltransferase 10 [EC:2.3.1.-]
jg8394.t1	137.6	340.9	3.7e-102	K08489	syntaxin 16
jg8976.t1	134.73	230.2	1.9e-68	K10688	ubiquitin-conjugating enzyme E2 W [EC:2.3.2.25]
jg9014.t1	361.37	456.3	8e-137	K01669	deoxyribodipyrimidine photo-lyase [EC:4.1.99.3]
jg10222.t1	339.1	651.4	6e-196	K08176	MFS transporter, PHS family, inorganic phosphate transporter
jg9953.t1	391.6	694.3	7.6e-209	K11380	NuA3 HAT complex component NTO1
jg9758.t1	128.03	168.9	6.7e-50	K00661	maltose O-acetyltransferase [EC:2.3.1.79]
jg8441.t1	199.13	418.6	1.2e-125	K00729	dolichyl-phosphate beta-glucosyltransferase [EC:2.4.1.117]
jg8213.t1	289.57	299.9	5.2e-90	K17746	chanoclavine-I dehydrogenase [EC:1.1.1.332]
jg10037.t1	28.63	173.1	1.2e-51	K02978	small subunit ribosomal protein S27e
jg8776.t1	406.1	468.4	1.1e-140	K00993	ethanolaminephosphotransferase [EC:2.7.8.1]
jg9832.t1	37.37	227.6	8.7e-68	K03259	translation initiation factor 4E
jg10201.t1	219.33	249.6	1.3e-74	K13775	citronellol/citronellal dehydrogenase
jg8820.t1	405.47	435.8	8.3e-131	K00471	gamma-butyrobetaine dioxygenase [EC:1.14.11.1]
jg9299.t1	138.93	480.9	1.4e-144	K11551	central kinetochore subunit Mis15/CHL4
jg8753.t1	434	495.9	4.5e-149	K07748	sterol-4alpha-carboxylate 3-dehydrogenase (decarboxylating) [EC:1.1.1.170]
jg10295.t1	269.47	663.6	1.2e-199	K00958	sulfate adenylyltransferase [EC:2.7.7.4]
jg10381.t1	127.1	964	9.4e-290	K02365	separase [EC:3.4.22.49]
jg8880.t1	206.73	403.6	4.1e-121	K17757	ATP-dependent NAD(P)H-hydrate dehydratase [EC:4.2.1.93]
jg8784.t1	55.1	244.8	4.6e-73	K01520	dUTP pyrophosphatase [EC:3.6.1.23]
jg9605.t1	142.1	541	7.5e-163	K04712	sphingolipid 4-desaturase/C4-monooxygenase [EC:1.14.19.17 1.14.18.5]
jg9029.t1	101.4	340.7	7.1e-102	K01889	phenylalanyl-tRNA synthetase alpha chain [EC:6.1.1.20]
jg8765.t1	525.83	549.8	3.6e-165	K20974	two-component system, sensor histidine kinase [EC:2.7.13.3]
jg9737.t1	1099.73	1187.7	0	K10591	E3 ubiquitin-protein ligase NEDD4 [EC:2.3.2.26]
jg8761.t1	74.47	88.9	1.3e-25	K01174	micrococcal nuclease [EC:3.1.31.1]
jg8741.t1	494.27	860.9	2e-259	K07374	tubulin alpha
jg8524.t1	503.33	539.6	4.3e-162	K01956	carbamoyl-phosphate synthase small subunit [EC:6.3.5.5]
jg9952.t1	123.7	170.1	3.3e-50	K12897	transformer-2 protein
jg9952.t2	123.7	171	1.8e-50	K12897	transformer-2 protein
jg8852.t1	735.9	808.4	1.2e-243	K03257	translation initiation factor 4A
jg8852.t1	786.03	786.7	1.2e-236	K13025	ATP-dependent RNA helicase [EC:3.6.4.13]
jg8482.t1	109.33	167.3	2.2e-49	K15190	7SK snRNA methylphosphate capping enzyme [EC:2.1.1.-]
jg8444.t1	190.7	303.4	8.3e-91	K12179	COP9 signalosome complex subunit 6
jg9939.t1	85.63	758.3	3.6e-228	K14843	pescadillo
jg9975.t1	489.03	550.9	2e-165	K12819	pre-mRNA-processing factor SLU7
jg8758.t1	62.1	302.6	1.3e-90	K03809	NAD(P)H dehydrogenase (quinone) [EC:1.6.5.2]
jg9844.t1	73.3	79.5	1.1e-22	K05527	BolA family transcriptional regulator, general stress-responsive regulator
jg9821.t1	360.97	566.4	4.3e-170	K03657	ATP-dependent DNA helicase UvrD/PcrA [EC:5.6.2.4]
jg8563.t1	63.3	191.9	7.2e-57	K00287	dihydrofolate reductase [EC:1.5.1.3]
jg9347.t1	221.3	356.7	1.2e-106	K01198	xylan 1,4-beta-xylosidase [EC:3.2.1.37]
jg10194.t1	303.2	576.7	2.9e-173	K01876	aspartyl-tRNA synthetase [EC:6.1.1.12]
jg8752.t1	204.07	367.8	2.5e-110	K10585	ubiquitin-conjugating enzyme E2 Z [EC:2.3.2.23]
jg8472.t1	153.73	628.3	4.6e-189	K00511	squalene monooxygenase [EC:1.14.14.17]
jg8377.t1	120.07	221.7	7e-66	K22696	protein-lysine N-methyltransferase EEF2KMT [EC:2.1.1.-]
jg10241.t1	40.37	102.1	2.1e-29	K02266	cytochrome c oxidase subunit 6a
jg8763.t1	528.43	831	3e-250	K11872	ubiquitin carboxyl-terminal hydrolase 9/13 [EC:3.4.19.12]
jg10527.t1	196.8	290	1.8e-86	K01078	acid phosphatase [EC:3.1.3.2]
jg8400.t1	65.8	133.3	3.8e-39	K17781	mitochondrial import inner membrane translocase subunit TIM13
jg9023.t1	72.37	176.8	2.2e-52	K15901	EKC/KEOPS complex subunit TPRKB/CGI121
jg10475.t1	126.53	210.9	1.5e-62	K07404	6-phosphogluconolactonase [EC:3.1.1.31]
jg9804.t1	99.2	164.8	7.7e-49	K03358	anaphase-promoting complex subunit 11
jg8895.t1	258.13	357.3	3.1e-107	K01557	acylpyruvate hydrolase [EC:3.7.1.5]
jg9365.t1	123.57	223.8	1.3e-66	K20815	N-terminal acetyltransferase 2
jg8873.t1	55.37	260.4	1.6e-77	K03132	transcription initiation factor TFIID subunit 7
jg8267.t1	136.2	278.4	3.6e-83	K00286	pyrroline-5-carboxylate reductase [EC:1.5.1.2]
jg9743.t1	98.73	371.6	4.2e-111	K10873	DNA repair and recombination protein RAD52
jg8869.t1	190.43	657.4	9.5e-198	K05531	mannan polymerase II complex MNN10 subunit [EC:2.4.1.-]
jg10519.t1	359.57	623.7	2.8e-187	K17917	sorting nexin-1/2
jg10519.t1	221.3	488.1	2e-146	K01198	xylan 1,4-beta-xylosidase [EC:3.2.1.37]
jg10456.t1	113	380	7.7e-114	K09142	methyltransferase [EC:2.1.1.-]
jg10493.t1	247.4	675.3	2.4e-203	K17841	15-cis-phytoene synthase / lycopene beta-cyclase [EC:2.5.1.32 5.5.1.19]
jg9998.t1	92.5	194.8	8.4e-58	K03014	DNA-directed RNA polymerases I, II, and III subunit RPABC2
jg8398.t1	177.4	227.8	9.8e-68	K00505	tyrosinase [EC:1.14.18.1]
jg10048.t1	450.87	816	4.6e-246	K00223	Delta24(24(1))-sterol reductase [EC:1.3.1.71]
jg9943.t1	787.6	1430.9	0	K08737	DNA mismatch repair protein MSH6
jg9943.t2	787.6	1430.5	0	K08737	DNA mismatch repair protein MSH6
jg9736.t1	336.03	356.8	7.2e-107	K03381	catechol 1,2-dioxygenase [EC:1.13.11.1]
jg8956.t1	32.53	177.6	1.4e-52	K23166	optic atrophy 3 protein
jg9719.t1	183.03	444.3	3.4e-133	K05994	bacterial leucyl aminopeptidase [EC:3.4.11.10]
jg8461.t1	54.63	315.2	3e-94	K12863	protein CWC15
jg8815.t1	134.4	418.6	1.7e-125	K13617	protein phosphatase methylesterase 1 [EC:3.1.1.89]
jg9127.t1	48.73	265.6	2.1e-79	K02966	small subunit ribosomal protein S19e
jg8247.t1	171.53	272.8	1.6e-81	K09245	transcriptional activator protein UGA3
jg8571.t1	203.83	652.1	7.1e-196	K15542	polyadenylation factor subunit 2
jg10372.t1	45.73	289.4	1.3e-86	K04564	superoxide dismutase, Fe-Mn family [EC:1.15.1.1]
jg9765.t1	255.93	288.7	4.8e-86	K03800	lipoate---protein ligase [EC:6.3.1.20]
jg8903.t1	413.1	600.7	9.4e-181	K06126	ubiquinone biosynthesis monooxygenase Coq6 [EC:1.14.13.-]
jg8540.t1	409.67	632.6	2.6e-190	K08783	extracellular matrix protein 14 [EC:3.4.17.-]
jg10074.t1	122.23	128.8	1e-37	K06867	uncharacterized protein
jg10178.t1	337.2	367.2	6.4e-110	K08869	aarF domain-containing kinase
jg10254.t1	283.47	296.1	2e-88	K00344	NADPH:quinone reductase [EC:1.6.5.5]
jg9603.t1	424.47	737.6	1.2e-221	K21157	SNF1-activating kinase 1 [EC:2.7.11.1]
jg10544.t1	40.47	44.2	9.4e-12	K02078	acyl carrier protein
jg10240.t1	288.5	567.7	1.5e-170	K10772	AP endonuclease 2 [EC:4.2.99.18]
jg8707.t1	503.13	858	1.1e-258	K03061	26S proteasome regulatory subunit T1
jg9293.t1	225.03	424.4	2e-127	K03754	translation initiation factor eIF-2B subunit beta
jg10496.t1	47.03	387.2	3.5e-116	K03859	phosphatidylinositol N-acetylglucosaminyltransferase subunit C
jg9061.t1	877.3	1265.5	0	K17100	dihydroxyacetone synthase [EC:2.2.1.3]
jg9061.t1	229.17	552	1.2e-165	K00615	transketolase [EC:2.2.1.1]
jg8774.t1	124.4	316.9	1.3e-94	K14837	nucleolar protein 12
jg10065.t1	157.8	520.1	1.7e-156	K02429	MFS transporter, FHS family, L-fucose permease
jg9650.t1	106.9	164.8	1.2e-48	K24419	methyltransferase-like protein 27 [EC:2.1.1.-]
jg8728.t1	147.63	362.4	1.7e-108	K15278	solute carrier family 35 (UDP-xylose/UDP-N-acetylglucosamine transporter), member B4
jg9709.t1	181.53	270	1.7e-80	K01247	DNA-3-methyladenine glycosylase II [EC:3.2.2.21]
jg8883.t1	145.4	273.1	4.5e-82	K24121	2-hydroxy fatty acid dioxygenase [EC:1.14.18.12]
jg9387.t1	199.33	500.4	5.6e-150	K11370	ADA HAT complex component 1
jg8768.t1	99.17	272.6	2.8e-81	K03145	transcription elongation factor S-II
jg10119.t1	33.17	455.1	1.6e-136	K01626	3-deoxy-7-phosphoheptulonate synthase [EC:2.5.1.54]
jg10552.t1	148.27	178.6	1.1e-52	K08095	cutinase [EC:3.1.1.74]
jg8999.t1	43	206.9	1.1e-61	K00794	6,7-dimethyl-8-ribityllumazine synthase [EC:2.5.1.78]
jg8554.t1	331.13	687.6	1.2e-206	K09252	feruloyl esterase [EC:3.1.1.73]
jg8417.t1	119.17	354.2	5e-106	K14715	solute carrier family 39 (zinc transporter), member 9
jg10546.t1	27.63	56.3	1.5e-15	K09780	uncharacterized protein
jg8686.t1	398.27	565.1	6.3e-170	K01857	3-carboxy-cis,cis-muconate cycloisomerase [EC:5.5.1.2]
jg8817.t1	135.4	170	2.5e-50	K14773	U3 small nucleolar RNA-associated protein 23
jg9962.t1	40.43	119.1	6.7e-35	K22069	LYR motif-containing protein 4
jg10393.t1	200.97	306.4	1.6e-91	K16639	endoribonuclease LACTB2 [EC:3.1.27.-]
jg8503.t1	213.5	265.7	2.9e-79	K22745	apoptosis-inducing factor 2
jg9382.t1	102.77	288.3	8.1e-86	K19356	lytic cellulose monooxygenase (C1-hydroxylating) [EC:1.14.99.54]
jg9244.t1	179.73	264.3	1.1e-78	K01728	pectate lyase [EC:4.2.2.2]
jg10432.t1	254.43	524.9	1.1e-157	K19564	choline transport protein
jg9746.t1	254.83	529	6.7e-159	K12601	superkiller protein 8
jg9065.t1	151.2	567.1	2.5e-170	K24160	sodium/hydrogen antiporter
jg10512.t1	306.5	400.2	5.4e-120	K01845	glutamate-1-semialdehyde 2,1-aminomutase [EC:5.4.3.8]
jg10268.t1	630.27	745.3	3.1e-224	K14758	casein kinase I homolog HRR25 [EC:2.7.11.1]
jg9461.t1	223.5	266	2.9e-79	K15921	arabinoxylan arabinofuranohydrolase [EC:3.2.1.55]
jg8770.t1	92.73	418.7	1e-125	K05758	actin related protein 2/3 complex, subunit 2
jg9398.t1	97.2	140.7	2.2e-41	K23504	protein SERAC1
jg9902.t1	456.6	476.8	5.6e-143	K08139	MFS transporter, SP family, sugar:H+ symporter
jg10271.t1	414.67	716.4	1.1e-215	K06269	serine/threonine-protein phosphatase PP1 catalytic subunit [EC:3.1.3.16]
jg10564.t1	146.6	323.8	7.1e-97	K00846	ketohexokinase [EC:2.7.1.3]
jg10050.t1	130.5	397.8	3.1e-119	K02257	heme o synthase [EC:2.5.1.141]
jg8438.t1	216.2	304.1	8.4e-91	K06173	tRNA pseudouridine38-40 synthase [EC:5.4.99.12]
jg8438.t2	216.2	303.8	1e-90	K06173	tRNA pseudouridine38-40 synthase [EC:5.4.99.12]
jg10235.t1	473.4	765.1	1.7e-230	K00589	uroporphyrin-III C-methyltransferase [EC:2.1.1.107]
jg10235.t1	242.73	243.1	1.6e-72	K02303	uroporphyrin-III C-methyltransferase [EC:2.1.1.107]
jg9905.t1	102.77	360.9	7.8e-108	K19356	lytic cellulose monooxygenase (C1-hydroxylating) [EC:1.14.99.54]
jg8572.t1	538.13	763.9	1.4e-229	K02355	elongation factor G
jg9306.t1	578.97	650.5	1.3e-195	K00135	succinate-semialdehyde dehydrogenase / glutarate-semialdehyde dehydrogenase [EC:1.2.1.16 1.2.1.79 1.2.1.20]
jg8266.t1	113.03	303	1e-90	K15565	CTD kinase subunit gamma
jg8381.t1	423.23	555.4	3.1e-167	K00161	pyruvate dehydrogenase E1 component alpha subunit [EC:1.2.4.1]
jg9914.t1	166.4	348.4	3.2e-104	K17714	sorting and assembly machinery component 37
jg9749.t1	370.53	608.4	2.1e-183	K00596	2,2-dialkylglycine decarboxylase (pyruvate) [EC:4.1.1.64]
jg8678.t1	119.23	137.2	2.5e-40	K13075	N-acyl homoserine lactone hydrolase [EC:3.1.1.81]
jg9858.t1	387	935.8	1.8e-281	K15105	solute carrier family 25 (mitochondrial aspartate/glutamate transporter), member 12/13
jg9870.t1	121.8	492.9	7.5e-148	K01456	peptide-N4-(N-acetyl-beta-glucosaminyl)asparagine amidase [EC:3.5.1.52]
jg8997.t1	252.43	444.2	2.6e-133	K14209	solute carrier family 36 (proton-coupled amino acid transporter)
jg8906.t1	105.03	261.4	5.1e-78	K14709	solute carrier family 39 (zinc transporter), member 1/2/3
jg8910.t1	352.43	558.3	9.5e-168	K00626	acetyl-CoA C-acetyltransferase [EC:2.3.1.9]
jg8527.t1	358.43	400.3	1.9e-120	K04393	cell division control protein 42
jg10556.t1	89.4	187.3	2e-55	K01061	carboxymethylenebutenolidase [EC:3.1.1.45]
jg9233.t1	456.6	462.1	1.6e-138	K08139	MFS transporter, SP family, sugar:H+ symporter
jg8486.t1	269.57	358.9	1.4e-107	K15731	carboxy-terminal domain RNA polymerase II polypeptide A small phosphatase [EC:3.1.3.16]
jg10035.t1	284.2	293	5.3e-88	K07975	Rho family, other
jg9759.t1	114.93	320.9	6.3e-96	K02906	large subunit ribosomal protein L3
jg9552.t1	77.63	253	2.7e-75	K14315	nucleoporin NDC1
jg9529.t1	246.43	479	4.9e-144	K09885	aquaporin rerated protein, other eukaryote
jg9262.t1	155.83	317.3	3.6e-95	K20791	N-alpha-acetyltransferase 10/11 [EC:2.3.1.255]
jg9076.t1	72.4	204.6	1.1e-60	K10949	ER lumen protein retaining receptor
jg9504.t1	60.37	142.8	4e-42	K17417	small subunit ribosomal protein YMR-31
jg10215.t1	132.27	587.1	2.5e-176	K02685	DNA primase large subunit
jg9354.t1	138.93	383.7	8.7e-115	K11324	DNA methyltransferase 1-associated protein 1
jg9174.t1	177.4	244.3	9.1e-73	K00505	tyrosinase [EC:1.14.18.1]
jg8677.t1	726.6	1064.2	0	K15920	xylan 1,4-beta-xylosidase [EC:3.2.1.37]
jg8677.t1	312.77	491.7	1.4e-147	K05349	beta-glucosidase [EC:3.2.1.21]
jg8708.t1	607.83	926.2	3.8e-279	K09496	T-complex protein 1 subunit delta
jg10316.t1	83.5	131.8	1.3e-38	K24348	UBX domain-containing protein 1/4
jg10211.t1	164.8	987.8	1.7e-297	K13100	pre-mRNA-splicing factor CWC22
jg8396.t1	36.73	300.3	3.3e-90	K07565	60S ribosome subunit biogenesis protein NIP7
jg10210.t1	43.5	120.7	1.8e-35	K09658	dolichol phosphate-mannose biosynthesis regulatory protein
jg9678.t1	180.6	690.1	2e-207	K00232	acyl-CoA oxidase [EC:1.3.3.6]
jg10298.t1	24.6	107.6	2.7e-31	K02954	small subunit ribosomal protein S14
jg9296.t1	32	38.9	2.9e-10	K00389	putative membrane protein
jg9332.t1	33.6	202.3	3.2e-60	K02910	large subunit ribosomal protein L31e
jg9062.t1	395.3	491.7	7.8e-148	K00008	L-iditol 2-dehydrogenase [EC:1.1.1.14]
jg10045.t1	650.63	702.1	2.7e-211	K05681	ATP-binding cassette, subfamily G (WHITE), member 2
jg9555.t1	38.53	131.7	1.5e-38	K17553	protein phosphatase 1 regulatory subunit 11
jg8750.t1	72.33	388.6	1.6e-116	K03029	26S proteasome regulatory subunit N10
jg8882.t1	135.5	249.1	2.4e-74	K03015	DNA-directed RNA polymerase II subunit RPB7
jg9805.t1	196.83	297.5	6.6e-89	K01011	thiosulfate/3-mercaptopyruvate sulfurtransferase [EC:2.8.1.1 2.8.1.2]
jg8914.t1	471.1	930	7.1e-280	K01191	alpha-mannosidase [EC:3.2.1.24]
jg8673.t1	92.57	495	5.6e-149	K01569	oxalate decarboxylase [EC:4.1.1.2]
jg10400.t1	392.57	409.8	1e-122	K00108	choline dehydrogenase [EC:1.1.99.1]
jg9102.t1	211.43	678.6	2.4e-204	K00872	homoserine kinase [EC:2.7.1.39]
jg9102.t1	168.6	500.6	2.9e-150	K01933	phosphoribosylformylglycinamidine cyclo-ligase [EC:6.3.3.1]
jg8456.t1	432.4	537.4	1.8e-161	K10981	DNA polymerase IV [EC:2.7.7.7]
jg10071.t1	120.47	283	1.8e-84	K15255	ATP-dependent DNA helicase PIF1 [EC:5.6.2.3]
jg8235.t1	229.53	246	2.4e-73	K03386	peroxiredoxin 2/4 [EC:1.11.1.24]
jg8235.t2	229.53	247.9	6.2e-74	K03386	peroxiredoxin 2/4 [EC:1.11.1.24]
jg10553.t1	122	376.9	8.2e-113	K15523	protein-ribulosamine 3-kinase [EC:2.7.1.172]
jg8300.t1	104.23	295	4.6e-88	K13511	monolysocardiolipin acyltransferase [EC:2.3.1.-]
jg8769.t1	258.47	1191.1	0	K14556	U3 small nucleolar RNA-associated protein 12
jg8259.t1	121.17	143.8	2.8e-42	K01183	chitinase [EC:3.2.1.14]
jg8659.t1	40.2	49.7	1.6e-13	K03966	NADH dehydrogenase (ubiquinone) 1 beta subcomplex subunit 10
jg8840.t1	90.77	294.5	4.3e-88	K13350	peroxisomal membrane protein 4
jg8542.t1	113.87	309.2	1.7e-92	K08870	twinfilin
jg9656.t1	191.37	482	7.7e-145	K03457	nucleobase:cation symporter-1, NCS1 family
jg9465.t1	151.43	503.5	4.7e-151	K24970	transcription factor 25
jg9188.t1	111.03	367.7	5.4e-110	K01181	endo-1,4-beta-xylanase [EC:3.2.1.8]
jg8792.t1	308.77	375.9	1.1e-112	K03305	proton-dependent oligopeptide transporter, POT family
jg8975.t1	104.6	413.1	1e-123	K13985	N-acyl-phosphatidylethanolamine-hydrolysing phospholipase D [EC:3.1.4.54]
jg8854.t1	297.17	440.4	5e-132	K17919	sorting nexin-4
jg8611.t1	26.47	374.1	4.6e-112	K06911	quercetin 2,3-dioxygenase [EC:1.13.11.24]
jg10197.t1	297.23	366	4.3e-110	K01459	N-carbamoyl-D-amino-acid hydrolase [EC:3.5.1.77]
jg10197.t1	80.53	216.8	1.8e-64	K16841	allantoin racemase [EC:5.1.99.3]
jg9328.t1	151.1	489.1	7.3e-147	K03850	alpha-1,2-glucosyltransferase [EC:2.4.1.256]
jg9202.t1	215.3	340.9	3.9e-102	K12836	splicing factor U2AF 35 kDa subunit
jg9744.t1	370.57	460.1	3.7e-138	K14298	mRNA export factor
jg9827.t1	140.07	145.8	7e-43	K03455	monovalent cation:H+ antiporter-2, CPA2 family
jg10529.t1	297.6	567.2	1.2e-170	K10751	chromatin assembly factor 1 subunit B
jg8576.t1	365.73	466.6	7.7e-140	K24169	thyroid adenoma-associated protein
jg9562.t1	79.13	174.1	9.1e-52	K02942	large subunit ribosomal protein LP1
jg8760.t1	1500.67	1569.6	0	K01955	carbamoyl-phosphate synthase large subunit [EC:6.3.5.5]
jg8629.t1	276.93	293.6	8.1e-88	K01501	nitrilase [EC:3.5.5.1]
jg9824.t1	358.97	457.9	9.9e-138	K15389	acyl-CoA dehydrogenase
jg10420.t1	84.83	307	9.2e-92	K01077	alkaline phosphatase [EC:3.1.3.1]
jg8243.t1	253.9	326.3	1.6e-97	K00601	phosphoribosylglycinamide formyltransferase [EC:2.1.2.2]
jg9637.t1	1083.17	1758.4	0	K12598	ATP-dependent RNA helicase DOB1 [EC:3.6.4.13]
jg9908.t1	41.83	118.8	8.9e-35	K07401	selenoprotein W-related protein
jg10256.t1	163.3	171.4	1.2e-50	K02201	pantetheine-phosphate adenylyltransferase [EC:2.7.7.3]
jg10304.t1	123.47	148.6	9e-44	K22758	coiled-coil-helix-coiled-coil-helix domain-containing protein 2
jg9235.t1	40.5	159.7	4.2e-47	K22384	tail-anchored protein insertion receptor
jg10417.t1	359.57	574.6	1.8e-172	K17917	sorting nexin-1/2
jg9191.t1	499.03	949.4	1.1e-285	K23785	serine/threonine-protein kinase RCK2 [EC:2.7.11.1]
jg9342.t1	83.5	183.5	2.8e-54	K24348	UBX domain-containing protein 1/4
jg9349.t1	270.57	509.6	8.1e-153	K18637	axial budding pattern protein 2
jg8775.t1	204.9	288.8	3.9e-86	K19305	deuterolysin [EC:3.4.24.39]
jg8383.t1	347.1	401.3	3e-120	K00987	mRNA guanylyltransferase [EC:2.7.7.50]
jg8383.t2	347.1	473.4	4.6e-142	K00987	mRNA guanylyltransferase [EC:2.7.7.50]
jg8851.t1	163.2	196.4	2.8e-58	K17879	peroxisomal coenzyme A diphosphatase NUDT7 [EC:3.6.1.-]
jg10369.t1	115.63	409.1	9.3e-123	K00683	glutaminyl-peptide cyclotransferase [EC:2.3.2.5]
jg9634.t1	164.2	431.9	2.2e-129	K03785	3-dehydroquinate dehydratase I [EC:4.2.1.10]
jg9089.t1	187.2	250.8	1.1e-74	K00318	proline dehydrogenase [EC:1.5.5.2]
jg8786.t1	64.5	442.1	4.1e-133	K04802	proliferating cell nuclear antigen
jg8786.t1	47.47	70.7	6.4e-20	K23567	ER membrane protein complex subunit 6
jg9242.t1	180.6	631.3	1.2e-189	K00232	acyl-CoA oxidase [EC:1.3.3.6]
jg9242.t2	180.6	645.4	6.6e-194	K00232	acyl-CoA oxidase [EC:1.3.3.6]
jg9885.t1	524.8	811.8	4.1e-244	K14674	TAG lipase / steryl ester hydrolase / phospholipase A2 / LPA acyltransferase [EC:3.1.1.3 3.1.1.13 3.1.1.4 2.3.1.51]
jg9128.t1	585.67	835.4	1.5e-251	K01687	dihydroxy-acid dehydratase [EC:4.2.1.9]
jg9524.t1	494.83	560.8	1.1e-168	K22134	MFS transporter, DHA2 family, glioxin efflux transporter
jg9524.t2	494.83	525	7.7e-158	K22134	MFS transporter, DHA2 family, glioxin efflux transporter
jg8909.t1	914.3	1547.5	0	K12852	116 kDa U5 small nuclear ribonucleoprotein component
jg9599.t1	119.57	275.4	4.7e-82	K19785	nicotinamide-nucleotide adenylyltransferase [EC:2.7.7.1]
jg9303.t1	85.27	232.4	3.9e-69	K14838	nucleolar protein 15
jg8228.t1	509.47	989.8	5e-298	K00914	phosphatidylinositol 3-kinase [EC:2.7.1.137]
jg9237.t1	46.57	80.2	9e-23	K17402	small subunit ribosomal protein S23
jg10005.t1	203.9	671.6	4.5e-202	K03035	26S proteasome regulatory subunit N5
jg10470.t1	61.97	543.6	2.5e-163	K17900	lipase ATG15 [EC:3.1.1.3]
jg8499.t1	85.47	94.6	2.3e-27	K01824	cholestenol Delta-isomerase [EC:5.3.3.5]
jg9559.t1	235.23	691.2	3.9e-208	K19838	GTPase-activating protein SST2
jg10426.t1	582.77	663.2	1.4e-199	K00128	aldehyde dehydrogenase (NAD+) [EC:1.2.1.3]
jg9119.t1	203.63	233.1	1.2e-69	K22857	EEF1A lysine methyltransferase 4 [EC:2.1.1.-]
jg8662.t1	373.43	729.2	1.8e-219	K08054	calnexin
jg9625.t1	102.87	930.9	4e-280	K15147	mediator of RNA polymerase II transcription subunit 5
jg9704.t1	379.43	497.3	3.7e-149	K08739	DNA mismatch repair protein MLH3
jg10315.t1	356.4	390.2	2.4e-117	K04392	Ras-related C3 botulinum toxin substrate 1
jg10315.t1	284.2	291.7	1.3e-87	K07975	Rho family, other
jg8952.t1	200.73	1073	0	K11644	paired amphipathic helix protein Sin3a
jg8952.t2	200.73	1073	0	K11644	paired amphipathic helix protein Sin3a
jg8253.t1	310.2	367.6	3.5e-110	K04091	alkanesulfonate monooxygenase [EC:1.14.14.5 1.14.14.34]
jg9547.t1	777.23	1184.4	0	K10597	ubiquitin conjugation factor E4 B [EC:2.3.2.27]
jg9003.t1	162.57	397.1	3e-119	K05955	protein farnesyltransferase/geranylgeranyltransferase type-1 subunit alpha [EC:2.5.1.58 2.5.1.59]
jg8967.t1	107.83	312.7	2.1e-93	K06100	symplekin
jg10296.t1	160.23	304.5	3.3e-91	K00390	phosphoadenosine phosphosulfate reductase [EC:1.8.4.8 1.8.4.10]
jg10242.t1	181.23	429.5	1.4e-128	K03352	anaphase-promoting complex subunit 5
jg10483.t1	129.63	531.6	1e-159	K05389	potassium channel subfamily K, other eukaryote
jg9701.t1	32.97	165	9.8e-49	K02879	large subunit ribosomal protein L17
jg8379.t1	94.73	289.5	2.9e-86	K11664	vacuolar protein sorting-associated protein 72
jg8778.t1	606.87	753.3	9.2e-227	K16261	yeast amino acid transporter
jg10249.t1	377.33	759.5	1e-228	K20643	Rho GTPase-activating protein RGD1
jg10013.t1	98.2	517.9	2e-155	K21989	calcium permeable stress-gated cation channel
jg9997.t1	177.27	986.5	6.9e-297	K14288	exportin-T
jg9997.t1	159.97	475.2	1.8e-142	K01070	S-formylglutathione hydrolase [EC:3.1.2.12]
jg8223.t1	213.5	214.6	9.1e-64	K22745	apoptosis-inducing factor 2
jg8743.t1	1082.83	1444.8	0	K24278	ergosteryl-3beta-O-L-aspartate synthase [EC:6.1.1.12 2.-.-.-]
jg9911.t1	290.87	328.1	4e-98	K00020	3-hydroxyisobutyrate dehydrogenase [EC:1.1.1.31]
jg10264.t1	129.17	224.9	8.7e-67	K02134	F-type H+-transporting ATPase subunit delta
jg9264.t1	228.8	444.6	1.8e-133	K00967	ethanolamine-phosphate cytidylyltransferase [EC:2.7.7.14]
jg10057.t1	177.4	245.3	4.7e-73	K00505	tyrosinase [EC:1.14.18.1]
jg9936.t1	485.2	727	6.4e-219	K01267	aspartyl aminopeptidase [EC:3.4.11.21]
jg9936.t1	348.07	441.3	6e-133	K01101	4-nitrophenyl phosphatase [EC:3.1.3.41]
jg8594.t1	76	391.4	2.5e-117	K05972	acetylxylan esterase [EC:3.1.1.72]
jg10274.t1	220.97	227.7	1.1e-67	K01692	enoyl-CoA hydratase [EC:4.2.1.17]
jg9226.t1	150.57	263.9	1.4e-78	K08900	mitochondrial chaperone BCS1
jg9315.t1	91.3	290.7	1.1e-86	K03424	TatD DNase family protein [EC:3.1.21.-]
jg9662.t1	307.5	598.9	3.7e-180	K14997	solute carrier family 38 (sodium-coupled neutral amino acid transporter), member 11
jg9960.t1	72.1	925.2	1.8e-278	K00728	dolichyl-phosphate-mannose-protein mannosyltransferase [EC:2.4.1.109]
jg8785.t1	135.97	316.6	9.4e-95	K00868	pyridoxine kinase [EC:2.7.1.35]
jg10206.t1	511.37	652.9	8.5e-197	K06655	negative regulator of the PHO system [EC:2.7.11.22]
jg10206.t1	122.57	315.8	2.6e-94	K00988	sulfate adenylyltransferase (ADP) / ATP adenylyltransferase [EC:2.7.7.5 2.7.7.53]
jg8246.t1	254.43	637.9	7.4e-192	K19564	choline transport protein
jg9464.t1	185.63	423.2	5.4e-127	K01102	pyruvate dehydrogenase phosphatase [EC:3.1.3.43]
jg9325.t1	1328.73	1640.3	0	K17450	homoaconitase [EC:4.2.1.-]
jg8354.t1	27.63	125.1	1.3e-36	K09481	protein transport protein SEC61 subunit beta
jg9933.t1	193.37	469.8	4.7e-141	K12175	COP9 signalosome complex subunit 1
jg8393.t1	196	303.6	3.9e-91	K02183	calmodulin
jg8393.t1	143.77	187.9	1.2e-55	K13448	calcium-binding protein CML
jg9541.t1	73.4	281.7	6.4e-84	K01764	cytochrome c heme-lyase [EC:4.4.1.17]
jg9671.t1	227.7	243.8	1.2e-72	K21804	protein N-lysine methyltransferase METTL21A [EC:2.1.1.-]
jg9080.t1	219.23	699.1	4.3e-210	K01417	extracellular elastinolytic metalloproteinase [EC:3.4.24.-]
jg8387.t1	102.77	177.5	3.1e-52	K19356	lytic cellulose monooxygenase (C1-hydroxylating) [EC:1.14.99.54]
jg8493.t1	86.83	551.3	8.5e-166	K00641	homoserine O-acetyltransferase/O-succinyltransferase [EC:2.3.1.31 2.3.1.46]
jg8240.t1	604.97	697.3	7.6e-210	K23887	uric acid-xanthine permease
jg10118.t1	161.97	206.6	3.1e-61	K09191	general transcription factor IIIA
jg9602.t1	35.33	771.7	3e-232	K00549	5-methyltetrahydropteroyltriglutamate--homocysteine methyltransferase [EC:2.1.1.14]
jg9629.t1	430.27	498.1	1.7e-149	K20457	dihydrofolate synthase [EC:6.3.2.12]
jg10247.t1	207.63	1012.5	1.7e-304	K15163	mediator of RNA polymerase II transcription subunit 12, fungi type
jg8424.t1	245.67	334.9	3.6e-100	K08726	soluble epoxide hydrolase / lipid-phosphate phosphatase [EC:3.3.2.10 3.1.3.76]
jg9831.t1	120.57	571	1.3e-171	K00801	farnesyl-diphosphate farnesyltransferase [EC:2.5.1.21]
jg9189.t1	189.57	190.8	1.6e-56	K01053	gluconolactonase [EC:3.1.1.17]
jg10081.t1	254.43	692.1	3e-208	K19564	choline transport protein
jg10293.t1	58.03	334.8	1.7e-100	K18586	ubiquinone biosynthesis protein COQ4
jg9026.t1	301.73	333.2	1.5e-99	K01426	amidase [EC:3.5.1.4]
jg10070.t1	490.33	971.5	2.7e-292	K01870	isoleucyl-tRNA synthetase [EC:6.1.1.5]
jg8574.t1	301.73	305.8	3.1e-91	K01426	amidase [EC:3.5.1.4]
jg8918.t1	149.33	717.8	8e-216	K15363	fanconi-associated nuclease 1 [EC:3.1.21.- 3.1.4.1]
jg9553.t1	316.1	873.1	1.1e-262	K08876	SCY1-like protein 1
jg8367.t1	266.4	324.9	4.6e-97	K15303	aflatoxin B1 aldehyde reductase
jg10334.t1	97.2	140.8	2.1e-41	K23504	protein SERAC1
jg9542.t1	279.4	1313.9	0	K14006	protein transport protein SEC23
jg9146.t1	111.03	302.1	2.6e-90	K15544	RNA polymerase II subunit A C-terminal domain phosphatase SSU72 [EC:3.1.3.16]
jg8756.t1	46.7	505.1	1.2e-151	K08334	beclin
jg8857.t1	72.17	509.9	5.4e-153	K14766	nucleolar protein 14
jg8299.t1	87.73	180.3	2.2e-53	K21752	Dr1-associated corepressor
jg8533.t1	306.83	342.4	1.9e-102	K13237	2,4-dienoyl-CoA reductase [(3E)-enoyl-CoA-producing], peroxisomal [EC:1.3.1.124]
jg8533.t2	306.83	340.6	6.8e-102	K13237	2,4-dienoyl-CoA reductase [(3E)-enoyl-CoA-producing], peroxisomal [EC:1.3.1.124]
jg8541.t1	264.1	389.1	9.9e-117	K15100	solute carrier family 25 (mitochondrial citrate transporter), member 1
jg10244.t1	281.03	396	6.7e-119	K15116	solute carrier family 25, member 33/36
jg9845.t1	36	277.1	5.9e-83	K07034	uncharacterized protein
jg8411.t1	180	350.9	5e-105	K19200	isopenicillin-N N-acyltransferase like protein
jg8607.t1	81.33	416.2	7.8e-125	K01620	threonine aldolase [EC:4.1.2.48]
jg8337.t1	97.07	134.2	2.4e-39	K02874	large subunit ribosomal protein L14
jg9473.t1	67.07	83.2	7.4e-24	K07213	copper chaperone
jg10053.t1	59.4	731.2	5.4e-220	K00873	pyruvate kinase [EC:2.7.1.40]
jg10019.t1	116.7	306.9	9.5e-92	K01057	6-phosphogluconolactonase [EC:3.1.1.31]
jg8382.t1	39.27	164.8	1.1e-48	K17662	cytochrome b pre-mRNA-processing protein 3
jg9628.t1	469.37	702.7	1.8e-211	K00262	glutamate dehydrogenase (NADP+) [EC:1.4.1.4]
jg8946.t1	279.8	299.8	1.8e-89	K09584	protein disulfide-isomerase A6 [EC:5.3.4.1]
jg8818.t1	141.77	496.8	3.9e-149	K24029	prolyl 3-hydroxylase /prolyl 3,4-dihydroxylase [EC:1.14.11.-]
jg10439.t1	193.23	703.5	1.6e-211	K00671	glycylpeptide N-tetradecanoyltransferase [EC:2.3.1.97]
jg10479.t1	286.93	407	8.1e-122	K06101	[histone H3]-lysine4 N-trimethyltransferase ASH1L [EC:2.1.1.354]
jg10188.t1	96.2	357.1	5.7e-107	K06990	MEMO1 family protein
jg9613.t1	175.3	213.7	1.6e-63	K01082	3'(2'), 5'-bisphosphate nucleotidase [EC:3.1.3.7]
jg9718.t1	415.7	468.6	1e-140	K00830	alanine-glyoxylate transaminase / serine-glyoxylate transaminase / serine-pyruvate transaminase [EC:2.6.1.44 2.6.1.45 2.6.1.51]
jg9179.t1	83.73	657.7	6.9e-198	K00963	UTP--glucose-1-phosphate uridylyltransferase [EC:2.7.7.9]
jg8837.t1	179.07	577.8	1.1e-173	K03847	alpha-1,6-mannosyltransferase [EC:2.4.1.260]
jg9181.t1	217.7	736.9	1.2e-221	K09553	stress-induced-phosphoprotein 1
jg9024.t1	31.47	185.2	6.6e-55	K02265	cytochrome c oxidase subunit 5b
jg8439.t1	159.07	523.6	2.8e-157	K15102	solute carrier family 25 (mitochondrial phosphate transporter), member 3
jg9294.t1	247.17	342.4	1.6e-102	K17617	CTD nuclear envelope phosphatase 1 [EC:3.1.3.16]
jg9814.t1	220.67	536.1	4.3e-161	K05284	GPI mannosyltransferase 1 subunit M [EC:2.4.1.-]
jg10243.t1	69.63	258.4	3.1e-77	K18159	NADH dehydrogenase [ubiquinone] 1 alpha subcomplex assembly factor 1
jg8904.t1	31.63	281	4.2e-84	K07232	glutathione-specific gamma-glutamylcyclotransferase [EC:4.3.2.7]
jg9993.t1	198.23	322	1.8e-96	K11414	NAD+-dependent protein deacetylase sirtuin 4 [EC:2.3.1.286]
jg8711.t1	37.53	38	5.4e-10	K22744	apoptosis regulatory protein Siva
jg10277.t1	116.5	151.3	1.9e-44	K00459	nitronate monooxygenase [EC:1.13.12.16]
jg8703.t1	180.97	448.9	5.8e-135	K02179	cell cycle arrest protein BUB2
jg9558.t1	360.5	454	4e-136	K02216	serine/threonine-protein kinase CHEK1 [EC:2.7.11.1]
jg9935.t1	557.7	715.3	2.2e-215	K03364	cell division cycle 20-like protein 1, cofactor of APC complex
jg8525.t1	312.77	653	2.3e-196	K05349	beta-glucosidase [EC:3.2.1.21]
jg8219.t1	123.57	230.2	1.4e-68	K20815	N-terminal acetyltransferase 2
jg9533.t1	492.37	538.1	4.9e-162	K07246	tartrate dehydrogenase/decarboxylase / D-malate dehydrogenase [EC:1.1.1.93 4.1.1.73 1.1.1.83]
jg8948.t1	584.8	784.3	4.5e-236	K20182	vacuolar protein sorting-associated protein 33A
jg8804.t1	208.8	1205.6	0	K01872	alanyl-tRNA synthetase [EC:6.1.1.7]
jg9281.t1	261.93	287.6	6.3e-86	K03448	MFS transporter, ACS family, pantothenate transporter
jg8751.t1	101.47	228.4	2.5e-68	K20303	trafficking protein particle complex subunit 4
jg10032.t1	141.27	286.8	1.6e-85	K14829	pre-rRNA-processing protein IPI3
jg9360.t1	151.9	181.8	7.6e-54	K03564	thioredoxin-dependent peroxiredoxin [EC:1.11.1.24]
jg9190.t1	312.77	342.4	1.9e-102	K05349	beta-glucosidase [EC:3.2.1.21]
jg8789.t1	206.83	892.9	6.9e-269	K20989	urea-proton symporter
jg10091.t1	79.7	319	1.6e-95	K12386	cystinosin
jg10091.t2	79.7	319	1.6e-95	K12386	cystinosin
jg8787.t1	89	370	1.3e-110	K25703	vezatin
jg9232.t1	473.8	698.9	3.9e-210	K20938	long-chain alkane monooxygenase [EC:1.14.14.28]
jg8405.t1	128.03	213.9	1.7e-63	K00661	maltose O-acetyltransferase [EC:2.3.1.79]
jg9841.t1	328.63	643.1	2.2e-193	K12816	pre-mRNA-processing factor 17
jg8687.t1	43.4	607.4	9.3e-183	K00451	homogentisate 1,2-dioxygenase [EC:1.13.11.5]
jg10487.t1	101.53	218.7	4.9e-65	K14789	nucleolar protein 6
jg8689.t1	246.97	448.8	1.8e-134	K15110	solute carrier family 25 (mitochondrial 2-oxodicarboxylate transporter), member 21
jg10110.t1	85.77	463.5	6.3e-139	K17785	MICOS complex subunit MIC60
jg10418.t1	79.57	92.8	9.1e-27	K17362	acyl-coenzyme A thioesterase 13 [EC:3.1.2.-]
jg9739.t1	384.77	1753.8	0	K14290	exportin-1
jg9739.t1	699.63	1556.4	0	K06653	CDK inhibitor PHO81
jg10458.t1	305.77	1234.6	0	K17267	coatomer subunit gamma
jg8923.t1	756.33	913.7	1.5e-275	K08100	bilirubin oxidase [EC:1.3.3.5]
jg8732.t1	1190.87	1375.4	0	K00234	succinate dehydrogenase (ubiquinone) flavoprotein subunit [EC:1.3.5.1]
jg8732.t1	675.47	778.5	1.6e-234	K00239	succinate dehydrogenase / fumarate reductase, flavoprotein subunit [EC:1.3.5.1 1.3.5.4]
jg9052.t1	38.83	42.1	2.6e-11	K04062	osmotically inducible lipoprotein OsmB
jg8401.t1	99.03	268.8	2.7e-80	K01173	endonuclease G, mitochondrial
jg10506.t1	200.9	246	2.9e-73	K05521	ADP-ribosyl-[dinitrogen reductase] hydrolase [EC:3.2.2.24]
jg9289.t1	92.8	326.7	7.7e-98	K23678	solute carrier family 66 (lysosomal lysine-arginine transporter), member 1
jg10039.t1	47.23	250.9	6.7e-75	K02889	large subunit ribosomal protein L21e
jg9703.t1	130.33	141.6	9.3e-42	K22278	peptidoglycan-N-acetylglucosamine deacetylase [EC:3.5.1.104]
jg8407.t1	585.67	941.5	1.3e-283	K01687	dihydroxy-acid dehydratase [EC:4.2.1.9]
jg8636.t1	232.53	715.8	3.9e-215	K03251	translation initiation factor 3 subunit D
jg10282.t1	336.67	448	2.5e-134	K00854	xylulokinase [EC:2.7.1.17]
jg10504.t1	160.03	727.1	7.1e-219	K03372	MFS transporter, PAT family, solute carrier family 33 (acetyl-CoA transportor), member 1 [EC:2.3.1.-]
jg10401.t1	106.8	259.9	2.7e-78	K17740	scytalone dehydratase [EC:4.2.1.94]
jg10056.t1	392.57	529.8	5.6e-159	K00108	choline dehydrogenase [EC:1.1.99.1]
jg10425.t1	291.57	305.5	1.9e-91	K16219	protein N-terminal methyltransferase [EC:2.1.1.244]
jg8426.t1	47.63	148.9	3.6e-44	K12834	PHD finger-like domain-containing protein 5A
jg8693.t1	49.43	129.8	7.1e-38	K08064	nuclear transcription factor Y, alpha
jg10528.t1	160.7	279.6	1.8e-83	K07297	adiponectin receptor
jg9060.t1	417.97	606.8	2.1e-182	K08141	MFS transporter, SP family, general alpha glucoside:H+ symporter
jg9864.t1	99.17	162.3	6.5e-48	K06998	trans-2,3-dihydro-3-hydroxyanthranilate isomerase [EC:5.3.3.17]
jg9038.t1	481.47	674	1.1e-202	K10401	kinesin family member 18/19
jg9702.t1	1555.97	1668.7	0	K10807	ribonucleoside-diphosphate reductase subunit M1 [EC:1.17.4.1]
jg9702.t1	85.17	675.2	4.8e-203	K00525	ribonucleoside-diphosphate reductase alpha chain [EC:1.17.4.1]
jg9702.t1	27.63	73.1	1.1e-20	K09780	uncharacterized protein
jg10280.t1	195.03	1045.9	0	K03254	translation initiation factor 3 subunit A
jg10228.t1	509.7	803.4	5e-242	K00102	D-lactate dehydrogenase (cytochrome) [EC:1.1.2.4]
jg10367.t1	320.47	354.4	1e-106	K22032	lytic cellulose monooxygenase (C4-dehydrogenating) [EC:1.14.99.56]
jg10367.t1	102.77	317.6	1e-94	K19356	lytic cellulose monooxygenase (C1-hydroxylating) [EC:1.14.99.54]
jg8942.t1	761.13	1101.5	0	K01341	kexin [EC:3.4.21.61]
jg8942.t1	207.53	343.5	6.8e-103	K11108	RNA 3'-terminal phosphate cyclase-like protein
jg8216.t1	196.8	300.8	9.6e-90	K01078	acid phosphatase [EC:3.1.3.2]
jg8838.t1	102.9	250	1.8e-74	K24272	density-regulated protein
jg9673.t1	536.63	664.5	9.5e-200	K08150	MFS transporter, SP family, solute carrier family 2 (myo-inositol transporter), member 13
jg8676.t1	141.37	487.9	1.9e-146	K19950	protein transport protein SEC9
jg10565.t1	116.67	309.6	1.5e-92	K18576	xyloglucan-specific endo-beta-1,4-glucanase [EC:3.2.1.151]
jg9125.t1	81.17	104.6	2e-30	K21232	molybdopterin synthase sulfur carrier subunit
jg9125.t1	33.87	51.1	5.2e-14	K03636	sulfur-carrier protein
jg8994.t1	286	815.4	5.5e-245	K11397	chromatin modification-related protein VID21
jg8962.t1	52.43	135.2	1e-39	K14686	solute carrier family 31 (copper transporter), member 1
jg8962.t2	52.43	140.1	3.2e-41	K14686	solute carrier family 31 (copper transporter), member 1
jg10008.t1	115.8	380.4	3.3e-114	K08490	syntaxin 5
jg8362.t1	382.7	460.2	2.8e-138	K22121	gliotoxin/aspirochlorine biosynthesis aminotransferase [EC:2.6.1.-]
jg8839.t1	69.77	79.8	5.5e-23	K14284	nuclear RNA export factor
jg8496.t1	76.93	126.6	3.3e-37	K22075	BolA-like protein 3
jg9100.t1	73.27	165	1.5e-48	K09022	2-iminobutanoate/2-iminopropanoate deaminase [EC:3.5.99.10]
jg8939.t1	827.4	899.9	7.2e-271	K03935	NADH dehydrogenase (ubiquinone) Fe-S protein 2 [EC:7.1.1.2]
jg8939.t1	509.27	586.4	1.2e-176	K00333	NADH-quinone oxidoreductase subunit D [EC:7.1.1.2]
jg9072.t1	606.87	640.2	1.6e-192	K16261	yeast amino acid transporter
jg8987.t1	103.57	382	9.8e-115	K19306	18S rRNA (guanine1575-N7)-methyltransferase [EC:2.1.1.309]
jg8388.t1	587.07	822.2	2e-247	K03361	F-box and WD-40 domain protein CDC4
jg8704.t1	532.57	655.8	2.8e-197	K14708	solute carrier family 26 (sodium-independent sulfate anion transporter), member 11
jg9539.t1	222.67	531.7	1.1e-159	K01597	diphosphomevalonate decarboxylase [EC:4.1.1.33]
jg8986.t1	448.53	578.3	4.8e-174	K00030	isocitrate dehydrogenase (NAD+) [EC:1.1.1.41]
jg10513.t1	677.57	749.1	1.4e-225	K22503	aspartyl-tRNA synthetase [EC:6.1.1.12]
jg9909.t1	109.2	356.8	9.3e-107	K15532	unsaturated rhamnogalacturonyl hydrolase [EC:3.2.1.172]
jg9847.t1	314.4	640.3	2.5e-192	K24737	WD repeat-containing protein 6
jg9778.t1	420.77	570.1	5.9e-172	K05824	homoisocitrate dehydrogenase [EC:1.1.1.87]
jg9040.t1	44.27	260.2	8.3e-78	K07304	peptide-methionine (S)-S-oxide reductase [EC:1.8.4.11]
jg9505.t1	176.97	503.5	4.5e-151	K08073	bifunctional polynucleotide phosphatase/kinase [EC:3.1.3.32 2.7.1.78]
jg9505.t1	108.47	202.5	3.6e-60	K15136	mediator of RNA polymerase II transcription subunit 18, fungi type
jg8248.t1	890.77	950.3	4.7e-286	K11835	ubiquitin carboxyl-terminal hydrolase 4/11 [EC:3.4.19.12]
jg8963.t1	471.03	505.1	7.1e-152	K18561	FAD-dependent fumarate reductase [EC:1.3.8.-]
jg9316.t1	434	439.6	5.4e-132	K07748	sterol-4alpha-carboxylate 3-dehydrogenase (decarboxylating) [EC:1.1.1.170]
jg10543.t1	364.8	389.6	6.2e-117	K00480	salicylate hydroxylase [EC:1.14.13.1]
jg9378.t1	91.17	253.5	1.1e-75	K14396	polyadenylate-binding protein 2
jg8605.t1	448.2	618.8	4.3e-186	K15340	DNA cross-link repair 1A protein
jg8229.t1	67.13	248.8	3.7e-74	K22825	non-structural maintenance of chromosomes element 4
jg10034.t1	170.8	706.9	7.5e-213	K12176	COP9 signalosome complex subunit 2
jg9162.t1	84.27	271.8	5.4e-81	K22684	metacaspase-1 [EC:3.4.22.-]
jg8685.t1	548.1	618.6	9.7e-186	K07513	acetyl-CoA acyltransferase 1 [EC:2.3.1.16]
jg8685.t1	352.43	426.2	9.3e-128	K00626	acetyl-CoA C-acetyltransferase [EC:2.3.1.9]
jg9604.t1	174.47	594.8	1.2e-178	K05286	GPI mannosyltransferase 3 [EC:2.4.1.-]
jg8570.t1	285.93	484.9	1.2e-145	K11155	diacylglycerol O-acyltransferase 1 [EC:2.3.1.20 2.3.1.75 2.3.1.76]
jg9054.t1	138.1	538.1	7.7e-162	K06965	protein pelota
jg10209.t1	303.87	491.8	1.5e-147	K11795	DDB1- and CUL4-associated factor 6
jg9290.t1	130.13	255.2	4.1e-76	K17676	cruciform cutting endonuclease 1 [EC:3.1.21.10]
jg8515.t1	484.37	1005.9	3.4e-303	K09500	T-complex protein 1 subunit theta
jg10269.t1	75.93	176.6	1.9e-52	K11572	DASH complex subunit SPC19
jg8842.t1	33.3	81.6	2.2e-23	K14822	rRNA-processing protein CGR1
jg8534.t1	68.5	141.9	9.9e-42	K19717	autophagy-related protein 33
jg9766.t1	908.13	1456.1	0	K18786	cellobionic acid phosphorylase [EC:2.4.1.321]
jg9917.t1	538.13	1086.2	0	K02355	elongation factor G
jg10481.t1	95.1	248.1	4.1e-74	K03681	exosome complex component RRP40
jg10068.t1	576.9	1061.9	0	K10398	kinesin family member 11
jg10459.t1	113.83	585.3	6e-176	K03644	lipoyl synthase [EC:2.8.1.8]
jg8474.t1	150.07	179.9	5.1e-53	K01515	ADP-ribose pyrophosphatase [EC:3.6.1.13 3.6.1.-]
jg9275.t1	83.03	206.7	2e-61	K07390	monothiol glutaredoxin
jg8319.t1	162.43	288.5	3.5e-86	K12849	pre-mRNA-splicing factor 38A
jg9310.t1	353.77	436.9	2.4e-131	K00611	ornithine carbamoyltransferase [EC:2.1.3.3]
jg9910.t1	369.77	568.1	9.2e-171	K08192	MFS transporter, ACS family, allantoate permease
jg8342.t1	352.53	738.4	7.8e-222	K17678	ATP-dependent RNA helicase MRH4, mitochondrial [EC:3.6.4.13]
jg9980.t1	146.57	574.6	9.8e-173	K11801	DDB1- and CUL4-associated factor 11
jg9839.t1	133.6	401.9	1.8e-120	K01265	methionyl aminopeptidase [EC:3.4.11.18]
jg9614.t1	169.07	370.4	5.2e-111	K18467	vacuolar protein sorting-associated protein 29
jg10052.t1	143.93	257.3	1.1e-76	K01098	polynucleotide 5'-triphosphatase [EC:3.6.1.74]
jg9002.t1	281.87	461.1	2.1e-138	K17989	L-serine/L-threonine ammonia-lyase [EC:4.3.1.17 4.3.1.19]
jg10015.t1	102.77	222.6	6.4e-66	K19356	lytic cellulose monooxygenase (C1-hydroxylating) [EC:1.14.99.54]
jg9867.t1	165.47	827.3	1.2e-248	K11563	kinetochore protein Spc7/SPC105
jg10253.t1	159.97	895.1	4.7e-269	K15172	transcription elongation factor SPT5
jg8641.t1	341.03	475.9	6.3e-143	K00384	thioredoxin reductase (NADPH) [EC:1.8.1.9]
jg9292.t1	57.2	226	3e-67	K07441	beta-1,4-N-acetylglucosaminyltransferase [EC:2.4.1.141]
jg8436.t1	113.3	474.5	3.1e-142	K03108	signal recognition particle subunit SRP72
jg10225.t1	125.57	898.8	3e-270	K11699	RNA-dependent RNA polymerase [EC:2.7.7.48]
jg9334.t1	372.5	391.6	9.8e-118	K03940	NADH dehydrogenase (ubiquinone) Fe-S protein 7 [EC:7.1.1.2]
jg9334.t1	267.1	314.1	3.7e-94	K00331	NADH-quinone oxidoreductase subunit B [EC:7.1.1.2]
jg10300.t1	52.83	154.1	1.8e-45	K06875	programmed cell death protein 5
jg8350.t1	430.17	557.5	5.1e-168	K17743	D-xylose reductase [EC:1.1.1.307]
jg9377.t1	50.93	126.2	5.3e-37	K11567	DASH complex subunit DAD2
jg8736.t1	300.9	693.1	1.5e-208	K03848	alpha-1,3-glucosyltransferase [EC:2.4.1.267]
jg9747.t1	281	316	1.8e-94	K17724	aconitate decarboxylase [EC:4.1.1.6]
jg8727.t1	72.1	764.3	7.2e-230	K00728	dolichyl-phosphate-mannose-protein mannosyltransferase [EC:2.4.1.109]
jg8737.t1	41.63	70.6	5e-20	K02260	cytochrome c oxidase assembly protein subunit 17
jg8466.t1	77.9	207.4	1.4e-61	K23499	required for meiotic nuclear division protein 1
jg9000.t1	308.73	611	2.5e-183	K11422	[histone H3]-lysine4 N-trimethyltransferase SETD1 [EC:2.1.1.354]
jg9878.t1	196.13	316.7	1.1e-94	K18693	diacylglycerol diphosphate phosphatase / phosphatidate phosphatase [EC:3.1.3.81 3.1.3.4]
jg9979.t1	25.87	125.1	6.9e-37	K07342	protein transport protein SEC61 subunit gamma and related proteins
jg9380.t1	62.7	275.8	3e-82	K13337	peroxin-19
jg8964.t1	82.6	89.8	7e-26	K24778	abscission/NoCut checkpoint regulator
jg8964.t2	82.6	91.8	1.7e-26	K24778	abscission/NoCut checkpoint regulator
jg10224.t1	122.37	257.6	5.2e-77	K11377	elongator complex protein 6
jg8504.t1	48.13	351.6	2e-105	K03521	electron transfer flavoprotein beta subunit
jg9961.t1	85	401.4	2.9e-120	K12825	splicing factor 3A subunit 1
jg8618.t1	303.77	600.8	1.4e-180	K03380	phenol 2-monooxygenase (NADPH) [EC:1.14.13.7]
jg10526.t1	177.4	235.4	4.8e-70	K00505	tyrosinase [EC:1.14.18.1]
jg8965.t1	119.97	333.6	5.4e-100	K23362	ethanolamine phosphate phosphodiesterase [EC:3.1.-.-]
jg9130.t1	102.77	289.7	3e-86	K19356	lytic cellulose monooxygenase (C1-hydroxylating) [EC:1.14.99.54]
jg9057.t1	183.3	286.6	3.7e-86	K02894	large subunit ribosomal protein L23e
jg9685.t1	389.03	468	1.3e-140	K21294	gliotoxin/aspirochlorine/mycotoxins biosynthesis cytochrome P450 monooxygenase [EC:1.-.-.-]
jg9568.t1	156.63	688.9	3.5e-207	K03844	alpha-1,2-mannosyltransferase [EC:2.4.1.131]
jg8420.t1	67.03	155.7	8.5e-46	K14770	U3 small nucleolar RNA-associated protein 16
jg10055.t1	116.6	151.5	1.3e-44	K10867	nibrin
jg8715.t1	177.57	272.1	6.2e-81	K09265	transcription factor RLM1
jg9379.t1	198	300.7	3.6e-90	K10577	ubiquitin-conjugating enzyme E2 I
jg8462.t1	261.63	388.7	1.3e-116	K03678	exosome complex component RRP45
jg9442.t1	62.17	223.1	3e-66	K21631	Gti1/Pac2 family transcription factor
jg8853.t1	111.5	190	3.3e-56	K11323	histone arginine demethylase JMJD6 [EC:1.14.11.-]
jg9155.t1	71.5	110	3.6e-32	K02971	small subunit ribosomal protein S21e
jg8494.t1	170.13	375.5	1.8e-112	K11267	sister chromatid cohesion protein PDS5
jg8494.t2	170.13	831	6.5e-250	K11267	sister chromatid cohesion protein PDS5
jg9969.t1	261.93	283	1.6e-84	K03448	MFS transporter, ACS family, pantothenate transporter
jg8640.t1	103.47	301.5	4.5e-90	K15443	tRNA (guanine-N(7)-)-methyltransferase subunit TRM82
jg9096.t1	325.4	643.9	7.6e-194	K13366	polyamine oxidase [EC:1.5.3.14 1.5.3.16 1.5.3.-]
jg8567.t1	122.23	409	7.6e-123	K15287	solute carrier family 35, member F1/2
jg8451.t1	48.03	59.3	1.1e-16	K23322	aspirochlorine biosynthesis cytochrome P450 monooxygenase [EC:1.-.-.-]
jg8437.t1	56.87	244.7	8.5e-73	K03136	transcription initiation factor TFIIE subunit alpha
jg8423.t1	395.3	441.1	1.6e-132	K00008	L-iditol 2-dehydrogenase [EC:1.1.1.14]
jg8606.t1	529.7	812.1	3.6e-244	K13950	para-aminobenzoate synthetase [EC:2.6.1.85]
jg8606.t1	178.27	438.7	1.6e-131	K20306	trafficking protein particle complex subunit 9
jg8884.t1	1018.43	1084.7	0	K02132	F-type H+-transporting ATPase subunit alpha
jg8884.t1	431.7	866.1	8.6e-261	K02111	F-type H+/Na+-transporting ATPase subunit alpha [EC:7.1.2.2 7.2.2.1]
jg9919.t1	105.03	263.2	1.4e-78	K14709	solute carrier family 39 (zinc transporter), member 1/2/3
jg10098.t1	335.2	433.6	9.2e-131	K24137	glutaredoxin/glutathione-dependent peroxiredoxin [EC:1.11.1.25 1.11.1.27]
jg10314.t1	113.8	221.8	3.8e-66	K14784	protein CMS1
jg9251.t1	160.7	216.4	2.3e-64	K07517	Delta3-Delta2-enoyl-CoA isomerase [EC:5.3.3.8]
jg9582.t1	170.93	465.7	8.6e-140	K17361	acyl-coenzyme A thioesterase 9 [EC:3.1.2.-]
jg10202.t1	121.47	189	4.3e-56	K13299	glutathione S-transferase kappa 1 [EC:2.5.1.18]
jg10171.t1	267.6	1303.9	0	K25639	FACT complex subunit SPT16
jg9751.t1	62.47	455.5	9.7e-137	K01273	membrane dipeptidase [EC:3.4.13.19]
jg9137.t1	60.03	118.4	1.6e-34	K00799	glutathione S-transferase [EC:2.5.1.18]
jg8418.t1	117.8	329.1	2.1e-98	K11303	histone acetyltransferase 1 [EC:2.3.1.48]
jg9070.t1	221.87	272.2	1.4e-81	K16842	allantoinase [EC:3.5.2.5]
jg8764.t1	37.87	122.5	4.3e-36	K22939	immediate early response 3-interacting protein 1
jg8365.t1	434	436.1	5.9e-131	K07748	sterol-4alpha-carboxylate 3-dehydrogenase (decarboxylating) [EC:1.1.1.170]
jg10440.t1	24.53	93.1	9.1e-27	K02919	large subunit ribosomal protein L36
jg8302.t1	100	266.2	2.6e-79	K01148	poly(A)-specific ribonuclease [EC:3.1.13.4]
jg8390.t1	878.63	927.6	6e-279	K11853	ubiquitin carboxyl-terminal hydrolase 34 [EC:3.4.19.12]
jg9907.t1	65.47	971.5	1.6e-292	K04079	molecular chaperone HtpG
jg10449.t1	160.17	1612.5	0	K07204	regulatory associated protein of mTOR
jg9996.t1	312.77	612.3	4.8e-184	K05349	beta-glucosidase [EC:3.2.1.21]
jg9757.t1	205.27	750	1.2e-225	K01874	methionyl-tRNA synthetase [EC:6.1.1.10]
jg9138.t1	128.93	313.5	9.3e-94	K00613	glycine amidinotransferase [EC:2.1.4.1]
jg8856.t1	85.27	555.3	8.8e-167	K17800	LETM1 and EF-hand domain-containing protein 1, mitochondrial
jg9745.t1	189.4	290.1	8e-87	K00942	guanylate kinase [EC:2.7.4.8]
jg9042.t1	434.1	518.5	1.1e-155	K15528	fatty acid amide hydrolase [EC:3.5.1.99]
jg10507.t1	406.1	453.2	4.6e-136	K00993	ethanolaminephosphotransferase [EC:2.7.8.1]
jg9851.t1	301.73	320.6	1e-95	K01426	amidase [EC:3.5.1.4]
jg9474.t1	242.87	313.9	1e-93	K06978	uncharacterized protein
jg8646.t1	43.73	91.7	2.3e-26	K23952	vacuolar ATPase assembly integral membrane protein VMA21
jg10311.t1	34.77	147.1	3.3e-43	K23543	coiled-coil domain-containing protein 115
jg9549.t1	160.37	296.5	1.7e-88	K09518	DnaJ homolog subfamily B member 12
jg9384.t1	203.63	399	8.1e-120	K03249	translation initiation factor 3 subunit F
jg10302.t1	43.27	123.5	4.6e-36	K12592	exosome complex protein LRP1
jg9633.t1	549.27	712.3	2e-214	K00383	glutathione reductase (NADPH) [EC:1.8.1.7]
jg9239.t1	89.4	93.2	6.4e-27	K01061	carboxymethylenebutenolidase [EC:3.1.1.45]
jg9159.t1	222.63	618	2.8e-186	K03030	26S proteasome regulatory subunit N11
jg10257.t1	154.57	549.7	3.9e-165	K11805	DDB1- and CUL4-associated factor 7
jg8265.t1	56.37	165.6	6.7e-49	K02935	large subunit ribosomal protein L7/L12
jg8996.t1	643.9	1249.6	0	K14429	solute carrier family 12 (potassium/chloride transporters), member 9
jg9196.t1	201.2	379.1	1.6e-113	K08257	mannan endo-1,6-alpha-mannosidase [EC:3.2.1.101]
jg8335.t1	157.8	248.8	4.9e-74	K09578	peptidyl-prolyl cis-trans isomerase NIMA-interacting 1 [EC:5.2.1.8]
jg8264.t1	203.1	3890.9	0	K14572	midasin
jg8754.t1	41.1	203.9	1.6e-60	K20803	ubiquitin-protein ligase E3 D [EC:2.3.2.26]
jg9494.t1	259.6	782.3	2.9e-235	K01228	mannosyl-oligosaccharide glucosidase [EC:3.2.1.106]
jg8580.t1	178.4	305.7	1.9e-91	K23010	metalloendopeptidase OMA1, mitochondrial [EC:3.4.24.-]
jg10207.t1	79.57	89.9	7.2e-26	K07096	uncharacterized protein
jg10108.t1	565.03	732.7	1.8e-220	K21797	phosphatidylinositol 4-phosphatase [EC:3.1.3.-]
jg10303.t1	78.43	235.4	5.3e-70	K00077	2-dehydropantoate 2-reductase [EC:1.1.1.169]
jg9321.t1	143.63	766.9	6.8e-231	K00111	glycerol-3-phosphate dehydrogenase [EC:1.1.5.3]
jg9518.t1	201.5	205.7	3.3e-61	K18045	tyrosine-protein phosphatase SIW14 [EC:3.1.3.48]
jg9590.t1	500.77	720.5	1.2e-216	K22133	oxalate---CoA ligase [EC:6.2.1.8]
jg8935.t1	566.77	1005.2	2.3e-302	K03163	DNA topoisomerase I [EC:5.6.2.1]
jg9880.t1	98.2	650.2	2.1e-195	K21989	calcium permeable stress-gated cation channel
jg8481.t1	70.67	101.7	1.7e-29	K09702	uncharacterized protein
jg8968.t1	58.6	104.6	1.6e-30	K18176	cytochrome c oxidase assembly factor 3, fungi type
jg9676.t1	172.3	547.6	3.8e-165	K08266	target of rapamycin complex subunit LST8
jg9532.t1	115.37	294.2	5.2e-88	K15918	D-glycerate 3-kinase [EC:2.7.1.31]
jg9561.t1	248.23	271.5	5.3e-81	K05275	pyridoxine 4-dehydrogenase [EC:1.1.1.65]
jg8406.t1	77	301.9	1.9e-90	K00587	protein-S-isoprenylcysteine O-methyltransferase [EC:2.1.1.100]
jg9185.t1	312.77	613.4	2.2e-184	K05349	beta-glucosidase [EC:3.2.1.21]
jg8828.t1	2406.27	3670.9	0	K12854	pre-mRNA-splicing helicase BRR2 [EC:3.6.4.13]
jg8378.t1	29.87	229.1	4.1e-68	K02974	small subunit ribosomal protein S24e
jg9849.t1	885.4	1079	0	K05658	ATP-binding cassette, subfamily B (MDR/TAP), member 1 [EC:7.6.2.2]
jg8380.t1	439.03	1187.2	0	K17974	protein JSN1
jg9312.t1	173.2	351.6	2.3e-105	K14819	dual specificity phosphatase 12 [EC:3.1.3.16 3.1.3.48]
jg8532.t1	282.07	336.8	1.3e-100	K12492	ADP-ribosylation factor GTPase-activating protein 1
jg8960.t1	140.9	431.9	2.6e-129	K02605	origin recognition complex subunit 3
jg9472.t1	535.57	766.5	1.8e-230	K12200	programmed cell death 6-interacting protein
jg9210.t1	817.3	1310.3	0	K14338	cytochrome P450 / NADPH-cytochrome P450 reductase [EC:1.14.14.1 1.6.2.4]
jg9692.t1	494.83	753.7	4.4e-227	K22134	MFS transporter, DHA2 family, glioxin efflux transporter
jg9781.t1	230.97	478.5	9.3e-144	K09828	Delta24-sterol reductase [EC:1.3.1.72 1.3.1.-]
jg10532.t1	121.17	293.7	1.1e-87	K01183	chitinase [EC:3.2.1.14]
jg9771.t1	301.73	309	3.2e-92	K01426	amidase [EC:3.5.1.4]
jg9133.t1	509.4	889	1.6e-267	K01301	N-acetylated-alpha-linked acidic dipeptidase [EC:3.4.17.21]
jg9888.t1	228.17	314.6	5.3e-94	K06113	arabinan endo-1,5-alpha-L-arabinosidase [EC:3.2.1.99]
jg8990.t1	96.07	329	1.8e-98	K13346	peroxin-10
jg9150.t1	183.03	443.8	4.8e-133	K05994	bacterial leucyl aminopeptidase [EC:3.4.11.10]
jg9940.t1	98	478.5	9.7e-144	K05293	GPI-anchor transamidase subunit U
jg9426.t2	79.8	88.8	1.6e-25	K00986	RNA-directed DNA polymerase [EC:2.7.7.49]
jg8427.t1	103.6	389.5	7.1e-117	K08343	ubiquitin-like-conjugating enzyme ATG3
jg8345.t1	339.1	562.3	5.6e-169	K08176	MFS transporter, PHS family, inorganic phosphate transporter
jg8511.t1	65.4	274.2	1.1e-81	K13127	RING finger protein 113A
jg8645.t1	658.6	895.4	1.7e-269	K14439	SWI/SNF-related matrix-associated actin-dependent regulator of chromatin subfamily A containing DEAD/H box 1 [EC:5.6.2.-]
jg9659.t1	246.43	308	4e-92	K09885	aquaporin rerated protein, other eukaryote
jg8798.t2	762.77	997	3.9e-300	K14635	ATP-dependent DNA helicase MPH1 [EC:5.6.2.4]
jg8779.t1	178.83	242.8	2.9e-72	K03179	4-hydroxybenzoate polyprenyltransferase [EC:2.5.1.39]
jg8847.t1	26.4	157.4	2.5e-46	K05770	translocator protein
jg8738.t1	170.83	395.6	1.5e-118	K14319	Ran GTPase-activating protein 1
jg8434.t1	1496.23	1757.9	0	K14802	phospholipid-transporting ATPase [EC:7.6.2.1]
jg8434.t1	761.63	1338.1	0	K01530	phospholipid-translocating ATPase [EC:7.6.2.1]
jg10173.t1	246.43	473.9	1.7e-142	K09885	aquaporin rerated protein, other eukaryote
jg10555.t1	217.6	558.1	1.5e-167	K11841	ubiquitin carboxyl-terminal hydrolase 10 [EC:3.4.19.12]
jg10155.t1	126.37	272.5	2.9e-81	K14347	solute carrier family 10 (sodium/bile acid cotransporter), member 7
jg9333.t1	64.23	106.9	4.8e-31	K20301	trafficking protein particle complex subunit 2
jg10163.t1	124.17	260.6	1.5e-77	K00763	nicotinate phosphoribosyltransferase [EC:6.3.4.21]
jg8730.t1	138	837.3	4.3e-252	K04354	serine/threonine-protein phosphatase 2A regulatory subunit B
jg8730.t2	138	829.6	9.4e-250	K04354	serine/threonine-protein phosphatase 2A regulatory subunit B
jg8791.t1	435.9	546.8	1.7e-164	K14688	solute carrier family 30 (zinc transporter), member 1
jg8617.t1	261.93	282.5	2.2e-84	K03448	MFS transporter, ACS family, pantothenate transporter
jg8834.t1	57.63	170.3	1.7e-50	K09549	prefoldin subunit 2
jg9112.t1	294.07	564.3	8.3e-170	K08178	MFS transporter, SHS family, lactate transporter
jg8245.t1	78.57	513	2.8e-154	K07241	nickel/cobalt transporter (NiCoT) family protein
jg8995.t1	144.33	357.4	4.2e-107	K14830	protein MAK11
jg8338.t1	126.27	350.4	1e-104	K11429	[histone H4]-N-methyl-L-lysine20 N-methyltransferase [EC:2.1.1.362]
jg8639.t1	192.87	497.3	1.2e-149	K02941	large subunit ribosomal protein LP0
jg8283.t1	251.37	254.4	9.9e-76	K09248	proline utilization trans-activator
jg8297.t1	586.63	659.9	1.4e-198	K08157	MFS transporter, DHA1 family, multidrug resistance protein
jg9205.t1	202.23	936.2	5.1e-282	K00021	hydroxymethylglutaryl-CoA reductase (NADPH) [EC:1.1.1.34]
jg9385.t1	88.93	143.1	3.6e-42	K03127	transcription initiation factor TFIID subunit 13
jg8384.t1	65.67	468.4	9.8e-141	K01772	protoporphyrin/coproporphyrin ferrochelatase [EC:4.98.1.1 4.99.1.9]
jg8936.t1	314	449.7	3.6e-135	K02136	F-type H+-transporting ATPase subunit gamma
jg8488.t1	194.57	390.2	5.2e-117	K17550	protein phosphatase 1 regulatory subunit 7
jg8385.t1	199	592.9	4.6e-178	K10884	ATP-dependent DNA helicase 2 subunit 1
jg10366.t1	142.33	319.8	1e-95	K24750	WD repeat-containing protein 55
jg9352.t1	156.2	470.7	4.9e-141	K14300	nuclear pore complex protein Nup133
jg9241.t1	232.97	323.8	6.4e-97	K22889	trichothecene 3-O-acetyltransferase [EC:2.3.1.-]
jg8731.t1	329.2	834.2	2.5e-251	K02925	large subunit ribosomal protein L3e
jg9723.t1	515.53	530	2.9e-159	K01137	N-acetylglucosamine-6-sulfatase [EC:3.1.6.14]
jg9843.t1	459.3	655.1	4.3e-197	K18660	malonyl-CoA/methylmalonyl-CoA synthetase [EC:6.2.1.-]
jg10312.t1	43.5	248.8	3.3e-74	K14998	surfeit locus 1 family protein
jg9578.t1	216.1	393.2	9e-118	K00968	choline-phosphate cytidylyltransferase [EC:2.7.7.15]
jg9742.t1	374.87	591.9	6.4e-178	K01288	carboxypeptidase D [EC:3.4.16.6]
jg9557.t1	35.67	127.2	2.3e-37	K17787	MICOS complex subunit MIC12
jg9668.t1	133.6	258.6	4.9e-77	K01265	methionyl aminopeptidase [EC:3.4.11.18]
jg8653.t1	254.43	390.8	3.7e-117	K19564	choline transport protein
jg10328.t1	509.4	756.5	1.7e-227	K01301	N-acetylated-alpha-linked acidic dipeptidase [EC:3.4.17.21]
jg10328.t2	509.4	756.6	1.6e-227	K01301	N-acetylated-alpha-linked acidic dipeptidase [EC:3.4.17.21]
jg8564.t1	96.73	845.5	2.1e-254	K17491	protein phosphatase 4 regulatory subunit 3
jg9066.t1	982.17	1622.6	0	K01536	P-type Na+/K+ transporter [EC:7.2.2.3 7.2.2.-]
jg8831.t1	79.97	136.9	2e-40	K11099	small nuclear ribonucleoprotein G
jg10107.t1	272.63	332.4	7.1e-100	K07889	Ras-related protein Rab-5C
jg10408.t1	95.4	111.7	1.4e-32	K13667	EGF-domain serine glucosyl/xylosyltransferase [EC:2.4.1.376 2.4.2.63]
jg9715.t1	302.67	603.8	2.4e-181	K01756	adenylosuccinate lyase [EC:4.3.2.2]
jg10029.t1	50.27	50.8	9e-14	K18732	SAP domain-containing ribonucleoprotein
jg9068.t1	931.03	1032.9	0	K01469	5-oxoprolinase (ATP-hydrolysing) [EC:3.5.2.9]
jg9068.t1	681.03	735.4	3.3e-221	K01473	N-methylhydantoinase A [EC:3.5.2.14]
jg9840.t1	23.6	216.2	2.3e-64	K20368	protein cornichon
jg8947.t1	102.67	233.5	2e-69	K12199	vacuolar protein sorting-associated protein VTA1
jg8928.t1	268.4	280.6	1.5e-83	K11759	chromatin structure-remodeling complex subunit RSC4
jg10181.t1	43.53	126.8	3.1e-37	K11477	glc operon protein GlcG
jg8230.t1	114.47	295.9	1.8e-88	K18447	ADP-sugar diphosphatase [EC:3.6.1.21]
jg8819.t1	285.6	417.4	2.1e-125	K15108	solute carrier family 25 (mitochondrial thiamine pyrophosphate transporter), member 19
jg8495.t1	141.47	630	3.5e-189	K20403	TELO2-interacting protein 1
jg9225.t1	339.1	694.6	5.2e-209	K08176	MFS transporter, PHS family, inorganic phosphate transporter
jg9992.t1	281.87	497.4	2.8e-149	K01120	3',5'-cyclic-nucleotide phosphodiesterase [EC:3.1.4.17]
jg9734.t1	157.8	337.8	3.1e-101	K02429	MFS transporter, FHS family, L-fucose permease
jg8287.t1	153.43	376	1.2e-112	K11365	SAGA-associated factor 73
jg9101.t1	102.73	256.8	8.5e-77	K00759	adenine phosphoribosyltransferase [EC:2.4.2.7]
jg9279.t1	209.6	294.9	1.2e-88	K02973	small subunit ribosomal protein S23e
jg10183.t1	219.43	428.4	1.7e-128	K21403	2-phosphoxylose phosphatase [EC:3.1.3.-]
jg9170.t1	188.07	486.7	4.8e-146	K25058	cactin
jg10128.t1	150.67	667.8	1.1e-200	K09272	FACT complex subunit SSRP1/POB3
jg9400.t1	97.2	169.7	3.6e-50	K23504	protein SERAC1
jg9157.t1	906.47	1482.2	0	K23329	ATP-binding cassette, subfamily B, vacuolar membrane transporter HMT1/ACLQ
jg9157.t1	485.6	581.9	1.1e-174	K17907	autophagy-related protein 9
jg8734.t1	450.3	835.7	4e-252	K07824	benzoate 4-monooxygenase [EC:1.14.14.92]
jg8397.t1	212.9	627.5	2.2e-188	K14834	nucleolar complex protein 3
jg8421.t1	368.97	776.5	1.6e-233	K19801	phosphatidylinositol 4-kinase B [EC:2.7.1.67]
jg8244.t1	462	541.4	1e-162	K09458	3-oxoacyl-[acyl-carrier-protein] synthase II [EC:2.3.1.179]
jg8346.t1	105.57	262	3.6e-78	K24139	auxin efflux carrier family protein
jg9468.t1	156.07	588.7	5.6e-177	K01736	chorismate synthase [EC:4.2.3.5]
jg9285.t1	450.73	466.5	7.5e-140	K06125	4-hydroxybenzoate polyprenyltransferase [EC:2.5.1.39]
jg9285.t1	178.83	277.4	9.4e-83	K03179	4-hydroxybenzoate polyprenyltransferase [EC:2.5.1.39]
jg9875.t1	463.17	469.2	1.1e-140	K19791	iron transport multicopper oxidase
jg9160.t1	742	789.4	7.8e-238	K06067	histone deacetylase 1/2 [EC:3.5.1.98]
jg8318.t1	149.6	411.3	2.7e-123	K02575	MFS transporter, NNP family, nitrate/nitrite transporter
jg10505.t1	229.53	328.6	1.7e-98	K03386	peroxiredoxin 2/4 [EC:1.11.1.24]
jg9886.t1	153.3	217	1.9e-64	K12667	oligosaccharyltransferase complex subunit delta (ribophorin II)
jg10371.t1	456.6	522.1	1.2e-156	K08139	MFS transporter, SP family, sugar:H+ symporter
jg8648.t1	493.5	807.7	2.7e-243	K00140	malonate-semialdehyde dehydrogenase (acetylating) / methylmalonate-semialdehyde dehydrogenase [EC:1.2.1.18 1.2.1.27]
jg6157.t1	30	86.1	1.3e-24	K18171	COX assembly mitochondrial protein 1
jg5288.t1	191.37	513.6	2.1e-154	K03457	nucleobase:cation symporter-1, NCS1 family
jg4762.t1	83.37	307.6	8.2e-92	K15202	general transcription factor 3C polypeptide 5 (transcription factor C subunit 1)
jg4936.t1	47.67	176.9	1.8e-52	K17969	mitochondrial fission 1 protein
jg6331.t1	274.97	726	1.5e-218	K12862	pleiotropic regulator 1
jg6209.t1	42.23	172.4	5.8e-51	K09705	uncharacterized protein
jg6147.t1	237.03	313.3	7.7e-94	K18338	L-rhamnono-1,4-lactonase [EC:3.1.1.65]
jg4878.t1	483.37	498.6	1.3e-149	K00627	pyruvate dehydrogenase E2 component (dihydrolipoamide acetyltransferase) [EC:2.3.1.12]
jg6620.t1	375.73	1085.5	0	K17887	sorting nexin-25
jg6362.t1	100.07	388.4	1.4e-116	K20369	ER-derived vesicles protein
jg5584.t1	33.17	357.5	6.3e-107	K01626	3-deoxy-7-phosphoheptulonate synthase [EC:2.5.1.54]
jg4998.t1	520.23	812.5	1.5e-244	K01886	glutaminyl-tRNA synthetase [EC:6.1.1.18]
jg6615.t1	73.27	568.4	5.7e-171	K06961	ribosomal RNA assembly protein
jg5541.t1	271.63	681.3	4.7e-205	K14855	ribosome assembly protein 4
jg6453.t1	356.93	652.6	4.1e-196	K02603	origin recognition complex subunit 1
jg6077.t1	31.63	85	2e-24	K20316	short coiled-coil protein
jg6077.t2	31.63	77.6	3.7e-22	K20316	short coiled-coil protein
jg6064.t1	147.67	504.9	1.4e-151	K14685	solute carrier family 40 (iron-regulated transporter), member 1
jg5817.t1	54.67	196.2	3.7e-58	K03245	translation initiation factor 3 subunit J
jg4632.t1	409.13	643.3	3.4e-193	K01883	cysteinyl-tRNA synthetase [EC:6.1.1.16]
jg6435.t1	120.73	609.2	2.7e-183	K18328	lariat debranching enzyme [EC:3.1.-.-]
jg4818.t1	398.87	508.8	4.5e-153	K18280	6-hydroxytryprostatin B O-methyltransferase [EC:2.1.1.293]
jg5366.t1	378.6	388.1	1.8e-116	K17735	carnitine 3-dehydrogenase [EC:1.1.1.108]
jg5342.t1	199.93	320.4	2.9e-96	K02953	small subunit ribosomal protein S13e
jg5634.t1	41.33	47.4	5.6e-13	K22494	CFEM-containing surface protein
jg5989.t1	283.03	444.4	1.2e-133	K13566	omega-amidase [EC:3.5.1.3]
jg6458.t1	167.2	221.1	9.5e-66	K02898	large subunit ribosomal protein L26e
jg5620.t1	113.7	431.3	1.4e-129	K11811	arsenical resistance protein ArsH
jg6546.t1	67.43	369.3	1e-110	K03115	casein kinase II subunit beta
jg5719.t1	207.47	227.7	9.5e-68	K25762	tubulin N-terminal N-acetyltransferase [EC:2.3.1.308]
jg5196.t1	63	85.1	2e-24	K07126	uncharacterized protein
jg5663.t1	204.97	321.2	5e-96	K00826	branched-chain amino acid aminotransferase [EC:2.6.1.42]
jg6106.t1	246.43	352.1	1.7e-105	K09885	aquaporin rerated protein, other eukaryote
jg5605.t1	435.83	496.7	3e-149	K22992	cytochrome P450 family 628
jg6014.t1	289.23	1220.4	0	K10866	DNA repair protein RAD50 [EC:3.6.-.-]
jg6385.t1	70.7	591.4	6.1e-178	K12606	CCR4-NOT transcription complex subunit 9
jg4454.t1	93.03	244.2	9.6e-73	K00943	dTMP kinase [EC:2.7.4.9]
jg5950.t1	991.93	1026.4	0	K01852	lanosterol synthase [EC:5.4.99.7]
jg5362.t1	62.9	227.5	1.3e-67	K14404	cleavage and polyadenylation specificity factor subunit 4
jg5630.t1	98.7	133.3	4.2e-39	K17973	N-terminal acetyltransferase B complex non-catalytic subunit
jg5567.t1	368.93	562.9	3e-169	K08963	methylthioribose-1-phosphate isomerase [EC:5.3.1.23]
jg6541.t1	221.2	824.2	4.5e-248	K10865	double-strand break repair protein MRE11
jg4903.t1	312.77	690.8	8.8e-208	K05349	beta-glucosidase [EC:3.2.1.21]
jg5417.t1	392.57	429.1	1.5e-128	K00108	choline dehydrogenase [EC:1.1.99.1]
jg4505.t1	283.37	332.6	1.3e-99	K01514	exopolyphosphatase [EC:3.6.1.11]
jg6473.t1	54.07	183.2	3.1e-54	K04797	prefoldin alpha subunit
jg5499.t1	51.2	60.7	8.1e-17	K07494	putative transposase
jg6099.t1	162.97	265.3	3e-79	K09703	uncharacterized protein
jg5378.t1	71.43	472.4	5.8e-142	K10365	capping protein (actin filament) muscle Z-line, beta
jg6496.t1	311.63	390.7	4.7e-117	K11206	deaminated glutathione amidase [EC:3.5.1.128]
jg5816.t1	501	2508.4	0	K04646	clathrin heavy chain
jg4918.t1	115.33	123.6	3.5e-36	K03828	putative acetyltransferase [EC:2.3.1.-]
jg5753.t1	78.4	154.5	1.3e-45	K12624	U6 snRNA-associated Sm-like protein LSm5
jg6029.t1	127.8	459.2	4.9e-138	K17765	mitochondrial distribution and morphology protein 12
jg6010.t1	116	135.9	9e-40	K22483	transcriptional regulator HMO1
jg5236.t1	952.2	1074.1	0	K17065	dynamin 1-like protein [EC:3.6.5.5]
jg6629.t1	299.3	498.3	1.4e-149	K00605	aminomethyltransferase [EC:2.1.2.10]
jg5774.t1	30.13	177.6	1.8e-52	K01185	lysozyme [EC:3.2.1.17]
jg4618.t1	35.77	141.1	2.2e-41	K02899	large subunit ribosomal protein L27
jg6439.t1	189.5	221.7	7e-66	K06694	26S proteasome non-ATPase regulatory subunit 10
jg4876.t1	919.37	1660.8	0	K03234	elongation factor 2
jg5855.t1	831.57	967.2	2.5e-291	K13726	metallopeptidase MepB [EC:3.4.24.-]
jg4755.t1	538.13	4281.4	0	K08874	transformation/transcription domain-associated protein
jg5789.t1	521.37	808.4	2.3e-243	K01225	cellulose 1,4-beta-cellobiosidase [EC:3.2.1.91]
jg5651.t1	740.27	966.4	7.8e-291	K11594	ATP-dependent RNA helicase DDX3X [EC:3.6.4.13]
jg5290.t1	264.1	311.5	3.6e-93	K15100	solute carrier family 25 (mitochondrial citrate transporter), member 1
jg6413.t1	287.93	556.3	5.8e-167	K12821	pre-mRNA-processing factor 40
jg4562.t1	355.67	368.6	2.5e-110	K00898	pyruvate dehydrogenase kinase 2/3/4 [EC:2.7.11.2]
jg4805.t1	518.93	534.8	1e-160	K04640	guanine nucleotide-binding protein subunit alpha, other
jg6191.t1	176.43	764.9	4e-230	K24976	Trk/Ktr/HKT type cation transporter
jg4642.t1	331.13	722.1	4.7e-217	K09252	feruloyl esterase [EC:3.1.1.73]
jg5575.t1	313.57	328.4	3.8e-98	K00306	sarcosine oxidase / L-pipecolate oxidase [EC:1.5.3.1 1.5.3.7]
jg6284.t1	155.07	470.2	3.8e-141	K03320	ammonium transporter, Amt family
jg5118.t1	448.53	586.8	1.3e-176	K00030	isocitrate dehydrogenase (NAD+) [EC:1.1.1.41]
jg5029.t1	260.7	715.4	5.2e-215	K11269	chromosome transmission fidelity protein 18
jg5808.t1	196.97	239.9	2.2e-71	K00014	shikimate dehydrogenase [EC:1.1.1.25]
jg4597.t1	444.43	505.4	6.8e-152	K23544	serine incorporator 1
jg5592.t1	330.33	396.7	5e-119	K24083	abhydrolase domain-containing protein 13 [EC:3.-.-.-]
jg5592.t1	116.8	129.9	4e-38	K06889	uncharacterized protein
jg5945.t1	192	331.9	2.9e-99	K06123	1-acylglycerone phosphate reductase [EC:1.1.1.101]
jg6277.t1	224.93	301	4.8e-90	K04708	3-dehydrosphinganine reductase [EC:1.1.1.102]
jg4792.t1	73.37	443.7	2.2e-133	K00948	ribose-phosphate pyrophosphokinase [EC:2.7.6.1]
jg4543.t1	168.33	251.1	8.9e-75	K10750	chromatin assembly factor 1 subunit A
jg5681.t1	265.17	1287.9	0	K06972	presequence protease [EC:3.4.24.-]
jg5278.t1	91.97	517.2	2.9e-155	K15216	RNA polymerase I-specific transcription initiation factor RRN3
jg5205.t1	183.4	330.7	4.1e-99	K02958	small subunit ribosomal protein S15e
jg6463.t1	76.73	350.5	4.8e-105	K10849	DNA excision repair protein ERCC-1
jg6538.t1	58.6	107.9	1.6e-31	K11568	DASH complex subunit DAD3
jg5814.t1	434.33	520.9	2.4e-156	K12736	peptidylprolyl isomerase domain and WD repeat-containing protein 1 [EC:5.2.1.8]
jg5814.t2	434.33	508.7	1.2e-152	K12736	peptidylprolyl isomerase domain and WD repeat-containing protein 1 [EC:5.2.1.8]
jg5687.t1	526.17	1037.8	0	K09494	T-complex protein 1 subunit beta
jg5724.t1	481.6	504.5	7.2e-152	K00235	succinate dehydrogenase (ubiquinone) iron-sulfur subunit [EC:1.3.5.1]
jg5724.t1	144.17	328.9	1.2e-98	K00240	succinate dehydrogenase / fumarate reductase, iron-sulfur subunit [EC:1.3.5.1 1.3.5.4]
jg6084.t1	705.4	1542.1	0	K19691	osomolarity two-component system, sensor histidine kinase NIK1 [EC:2.7.13.3]
jg6084.t2	705.4	1543.6	0	K19691	osomolarity two-component system, sensor histidine kinase NIK1 [EC:2.7.13.3]
jg6386.t1	445.77	1179	0	K19852	serine/threonine protein kinase KIN1/2 [EC:2.7.11.1]
jg5193.t1	101.4	193.4	2.4e-57	K02127	F-type H+-transporting ATPase subunit b
jg5015.t1	207.9	338.4	1.9e-101	K02927	ubiquitin-large subunit ribosomal protein L40e
jg6417.t1	137.4	209.6	2.7e-62	K24943	tetratricopeptide repeat protein 39
jg6154.t1	301.73	331.2	6.1e-99	K01426	amidase [EC:3.5.1.4]
jg6246.t1	313.9	823.7	1.2e-247	K17541	SCY1-like protein 2
jg6537.t1	135.87	201.1	1e-59	K02988	small subunit ribosomal protein S5
jg5001.t1	508.57	544	2.1e-163	K00026	malate dehydrogenase [EC:1.1.1.37]
jg6624.t1	582.77	703.3	1e-211	K00128	aldehyde dehydrogenase (NAD+) [EC:1.2.1.3]
jg5200.t1	210.63	510.8	3.3e-153	K08866	serine/threonine-protein kinase TTK/MPS1 [EC:2.7.12.1]
jg6122.t1	51.13	173.8	2.8e-51	K14545	ribosomal RNA-processing protein 7
jg5149.t1	1127.33	1358.5	0	K22118	gliotoxin/aspirochlorine biosynthesis peptide synthetase [EC:6.3.2.-]
jg4673.t1	382.27	1238.9	0	K00693	glycogen synthase [EC:2.4.1.11]
jg4871.t1	92.8	197.2	6.8e-59	K12623	U6 snRNA-associated Sm-like protein LSm4
jg6098.t1	191.37	504.5	1.2e-151	K03457	nucleobase:cation symporter-1, NCS1 family
jg6201.t1	81.67	349.3	6.5e-105	K20302	trafficking protein particle complex subunit 3
jg6061.t1	149.87	464.2	2.2e-139	K14961	COMPASS component SWD1
jg6432.t1	280.3	289.2	1e-86	K12734	peptidyl-prolyl cis-trans isomerase-like 3 [EC:5.2.1.8]
jg4924.t1	430.43	528.9	7.6e-159	K00109	2-hydroxyglutarate dehydrogenase [EC:1.1.99.2]
jg4452.t1	348.8	1233.3	0	K11446	[histone H3]-trimethyl-L-lysine4 demethylase [EC:1.14.11.67]
jg5250.t1	44.37	206.5	1.5e-61	K12668	oligosaccharyltransferase complex subunit epsilon
jg5707.t1	261.93	276.8	1.1e-82	K03448	MFS transporter, ACS family, pantothenate transporter
jg4670.t1	177.4	215.1	7e-64	K00505	tyrosinase [EC:1.14.18.1]
jg5671.t1	413.57	608.8	5e-183	K06641	serine/threonine-protein kinase CHEK2 [EC:2.7.11.1]
jg5374.t1	69.83	200	2.4e-59	K04082	molecular chaperone HscB
jg5685.t1	121.47	123	5.2e-36	K13299	glutathione S-transferase kappa 1 [EC:2.5.1.18]
jg4515.t1	198.7	290.6	8.3e-87	K00297	methylenetetrahydrofolate reductase (NADH) [EC:1.5.1.54]
jg5082.t1	242.87	345.4	3.2e-103	K06978	uncharacterized protein
jg4838.t1	1500.3	1911.4	0	K17877	nitrite reductase (NAD(P)H) [EC:1.7.1.4]
jg4838.t1	541.73	1083.2	0	K00362	nitrite reductase (NADH) large subunit [EC:1.7.1.15]
jg6416.t1	358.97	824.6	5.3e-249	K15389	acyl-CoA dehydrogenase
jg5369.t1	254.43	665.3	4e-200	K19564	choline transport protein
jg4723.t1	287.6	543.2	3.3e-163	K10752	histone-binding protein RBBP4
jg5363.t1	121.17	258.9	4e-77	K01183	chitinase [EC:3.2.1.14]
jg5751.t1	606.87	703.5	1.1e-211	K16261	yeast amino acid transporter
jg6500.t1	56.77	195.5	5.1e-58	K02918	large subunit ribosomal protein L35e
jg6250.t1	151.07	375.9	1.1e-112	K04711	dihydroceramidase [EC:3.5.1.-]
jg4561.t1	316.1	1134.3	0	K11838	ubiquitin carboxyl-terminal hydrolase 7 [EC:3.4.19.12]
jg4909.t1	248.9	570.2	2.8e-171	K13711	phosphatidylinositol 4-kinase type 2 [EC:2.7.1.67]
jg6585.t1	980.1	1252.5	0	K12820	pre-mRNA-splicing factor ATP-dependent RNA helicase DHX15/PRP43 [EC:3.6.4.13]
jg5008.t1	931.67	3138	0	K24965	protein CSF1
jg5008.t2	931.67	977.2	7.4e-294	K24965	protein CSF1
jg4468.t1	36.8	130.9	3.6e-38	K16833	protein phosphatase inhibitor 2
jg6345.t1	435.83	445.3	1.1e-133	K22992	cytochrome P450 family 628
jg6418.t1	23.73	89.2	1.1e-25	K10881	26 proteasome complex subunit DSS1
jg6497.t1	75.2	257.6	7.8e-77	K18192	mitochondrial ATPase complex subunit ATP10
jg5390.t1	551.43	566.3	4.2e-170	K01904	4-coumarate--CoA ligase [EC:6.2.1.12]
jg5332.t1	237.2	445.5	1.8e-133	K11137	telomere length regulation protein
jg4507.t1	177.4	195.6	5.5e-58	K00505	tyrosinase [EC:1.14.18.1]
jg5354.t1	421.7	429.8	6.6e-129	K01738	cysteine synthase [EC:2.5.1.47]
jg6082.t1	75.27	276.2	2.6e-82	K14306	nuclear pore complex protein Nup62
jg6423.t1	102.23	213.6	1.4e-63	K09528	DnaJ homolog subfamily C member 8
jg6359.t1	265.9	508.3	1.1e-152	K14004	protein transport protein SEC13
jg5621.t1	114.4	485.2	8.3e-146	K03325	arsenite transporter
jg4631.t1	77.83	309.7	1e-92	K07442	tRNA (adenine57-N1/adenine58-N1)-methyltransferase catalytic subunit [EC:2.1.1.219 2.1.1.220]
jg6197.t1	42.57	60.1	5.6e-17	K15425	serine/threonine-protein phosphatase 4 regulatory subunit 2
jg4693.t1	470.43	535.6	4.4e-161	K08838	serine/threonine-protein kinase 24/25/MST4 [EC:2.7.11.1]
jg5213.t1	148.23	791.9	2.7e-238	K14015	nuclear protein localization protein 4
jg4576.t1	76	379	1.5e-113	K05972	acetylxylan esterase [EC:3.1.1.72]
jg6297.t1	733.8	1823.3	0	K18748	protein SSD1
jg4945.t1	414.93	987.4	5.8e-297	K19839	Rho-type GTPase-activating protein 1/2
jg4860.t1	228.17	285.9	2.7e-85	K06113	arabinan endo-1,5-alpha-L-arabinosidase [EC:3.2.1.99]
jg5251.t1	426.17	770.7	3e-232	K00838	aromatic amino acid aminotransferase I / 2-aminoadipate transaminase [EC:2.6.1.57 2.6.1.39 2.6.1.27 2.6.1.5]
jg5478.t1	29.73	34.6	3.4e-09	K01915	glutamine synthetase [EC:6.3.1.2]
jg6632.t2	261.93	590.1	1.8e-177	K03448	MFS transporter, ACS family, pantothenate transporter
jg5535.t1	159.07	544.4	1.3e-163	K15102	solute carrier family 25 (mitochondrial phosphate transporter), member 3
jg5350.t1	252.57	635.9	3.9e-191	K14791	periodic tryptophan protein 1
jg4666.t1	61.2	142.7	5.6e-42	K20289	conserved oligomeric Golgi complex subunit 2
jg5095.t1	548.1	650.4	2.4e-195	K07513	acetyl-CoA acyltransferase 1 [EC:2.3.1.16]
jg5095.t1	352.43	374	6.1e-112	K00626	acetyl-CoA C-acetyltransferase [EC:2.3.1.9]
jg6317.t1	61.7	246.4	1.3e-73	K12189	ESCRT-II complex subunit VPS25
jg4440.t1	76.2	444.2	2.8e-133	K03131	transcription initiation factor TFIID subunit 6
jg4440.t1	154.27	365.8	7.9e-110	K07953	GTP-binding protein SAR1 [EC:3.6.5.-]
jg6320.t1	158.17	604.8	5.9e-182	K18466	vacuolar protein sorting-associated protein 26A/B
jg5341.t1	77.37	106.5	9.2e-31	K14968	COMPASS component SDC1
jg5005.t1	318.1	359.8	9e-108	K11393	U6 snRNA m6A methyltransferase [EC:2.1.1.346]
jg4627.t1	43.8	177.8	1.3e-52	K03939	NADH dehydrogenase (ubiquinone) Fe-S protein 6
jg5408.t1	290.87	362.8	1.2e-108	K18123	4-hydroxy-2-oxoglutarate aldolase [EC:4.1.3.16]
jg5636.t1	109.4	181.8	8.9e-54	K15223	upstream activation factor subunit UAF30
jg5056.t1	91.07	273.7	9.3e-82	K22940	protein YIPF1/2
jg4958.t1	279.6	805.3	3.2e-242	K24935	tetratricopeptide repeat protein 27
jg5047.t1	174.97	581.7	1.2e-174	K17637	exocyst complex component 2
jg6569.t1	597.53	1128.1	0	K01648	ATP citrate (pro-S)-lyase [EC:2.3.3.8]
jg6408.t1	47.93	50.4	9.4e-14	K23309	zinc finger HIT domain-containing protein 3
jg4788.t1	106.03	469.1	1.2e-140	K03107	signal recognition particle subunit SRP68
jg5555.t1	84.07	231.7	5e-69	K11086	small nuclear ribonucleoprotein B and B'
jg5805.t1	118.63	251.6	3.6e-75	K17806	mitochondrial import inner membrane translocase subunit TIM23
jg5190.t1	25.8	62.1	2.1e-17	K02888	large subunit ribosomal protein L21
jg4640.t1	494.83	564.6	8.1e-170	K22134	MFS transporter, DHA2 family, glioxin efflux transporter
jg4487.t1	140.67	291.6	3.2e-87	K00940	nucleoside-diphosphate kinase [EC:2.7.4.6]
jg5624.t1	147.6	507.4	2.8e-152	K13217	pre-mRNA-processing factor 39
jg5968.t1	175.3	443.6	2.6e-133	K20405	nitrogen permease regulator 2
jg5650.t1	184.67	696.6	1.9e-209	K11675	Ino eighty subunit 1
jg5209.t1	158.77	1215.1	0	K20178	vacuolar protein sorting-associated protein 8
jg4517.t1	748.6	949.8	2.5e-286	K21618	(R)-2-hydroxyglutarate---pyruvate transhydrogenase [EC:1.1.99.40]
jg5815.t1	853.33	2079	0	K01958	pyruvate carboxylase [EC:6.4.1.1]
jg6054.t1	129.3	415.3	1.7e-124	K01062	platelet-activating factor acetylhydrolase [EC:3.1.1.47]
jg5648.t1	491.67	713.4	1e-214	K00819	ornithine--oxo-acid transaminase [EC:2.6.1.13]
jg6428.t1	69.63	79.7	7.9e-23	K18159	NADH dehydrogenase [ubiquinone] 1 alpha subcomplex assembly factor 1
jg6342.t1	103.23	234.7	7.1e-70	K23314	telomerase Cajal body protein 1
jg5550.t1	544.6	1018.4	0	K13338	peroxin-1
jg5003.t1	78.2	406.8	7.7e-122	K12481	rabenosyn-5
jg4787.t1	209.3	586.4	6.1e-176	K17669	pentatricopeptide repeat-containing protein PET309
jg4787.t2	209.3	504.3	3.7e-151	K17669	pentatricopeptide repeat-containing protein PET309
jg6278.t1	133.77	314.9	5.1e-94	K14767	U3 small nucleolar RNA-associated protein 3
jg5611.t1	500.2	1498.2	0	K00888	phosphatidylinositol 4-kinase A [EC:2.7.1.67]
jg6045.t1	62.47	204.9	7.8e-61	K01273	membrane dipeptidase [EC:3.4.13.19]
jg5273.t1	122.6	449	5.8e-135	K03660	N-glycosylase/DNA lyase [EC:3.2.2.- 4.2.99.18]
jg4630.t1	99.23	303.3	1.4e-90	K01113	alkaline phosphatase D [EC:3.1.3.1]
jg5552.t1	66.3	748.5	2.1e-225	K01689	enolase [EC:4.2.1.11]
jg6371.t1	43.67	113.1	6.9e-33	K11599	proteasome maturation protein
jg4771.t1	191.37	524.1	1.4e-157	K03457	nucleobase:cation symporter-1, NCS1 family
jg5887.t1	60.03	61	4.5e-17	K00799	glutathione S-transferase [EC:2.5.1.18]
jg6404.t1	167.3	1082.4	0	K20792	N-alpha-acetyltransferase 15/16, NatA auxiliary subunit
jg4565.t1	491.17	621.9	6.6e-187	K19327	anoctamin-10
jg6044.t1	261.93	599.3	3e-180	K03448	MFS transporter, ACS family, pantothenate transporter
jg5574.t1	116.5	275.7	4e-82	K00459	nitronate monooxygenase [EC:1.13.12.16]
jg4919.t1	786.93	964.5	1.9e-290	K19001	ATP-dependent DNA helicase
jg5445.t1	852.27	1323.9	0	K01532	Cd2+-exporting ATPase [EC:7.2.2.21]
jg5425.t1	253.2	504.7	1.2e-151	K05797	4-cresol dehydrogenase (hydroxylating) flavoprotein subunit [EC:1.17.9.1]
jg5037.t1	17.83	92.5	8.4e-27	K01673	carbonic anhydrase [EC:4.2.1.1]
jg4534.t1	60.03	71.2	3.5e-20	K00799	glutathione S-transferase [EC:2.5.1.18]
jg6425.t1	456.03	951.7	1.4e-286	K14808	ATP-dependent RNA helicase DDX54/DBP10 [EC:3.6.4.13]
jg6303.t1	254.4	297.2	5e-89	K03232	elongation factor 1-beta
jg5194.t1	106.97	513	4.9e-154	K14771	U3 small nucleolar RNA-associated protein 19
jg5842.t1	98.37	105.8	9.3e-31	K13101	G patch domain and KOW motifs-containing protein
jg5168.t1	317.9	656.6	1.2e-197	K13535	cardiolipin-specific phospholipase [EC:3.1.1.-]
jg4932.t1	221.3	423.3	7e-127	K08254	glucan endo-1,3-alpha-glucosidase [EC:3.2.1.59]
jg6616.t1	73.27	118.6	1.3e-34	K06961	ribosomal RNA assembly protein
jg6391.t1	94.33	337	6.1e-101	K02510	4-hydroxy-2-oxoheptanedioate aldolase [EC:4.1.2.52]
jg6057.t1	93.57	324.5	3.9e-97	K02830	cell cycle checkpoint protein [EC:3.1.11.2]
jg6422.t1	624.47	1003.4	6.5e-302	K14776	ATP-dependent RNA helicase DDX10/DBP4 [EC:3.6.4.13]
jg4967.t1	567.6	647.6	4.1e-195	K19357	cellulase [EC:3.2.1.4]
jg6272.t1	498.17	618.1	2.8e-186	K04482	DNA repair protein RAD51
jg5155.t1	48.03	114.5	2e-33	K23322	aspirochlorine biosynthesis cytochrome P450 monooxygenase [EC:1.-.-.-]
jg6492.t1	67.43	399.2	8.9e-120	K03115	casein kinase II subunit beta
jg4850.t1	221.67	509.9	5.1e-153	K09667	protein O-GlcNAc transferase [EC:2.4.1.255]
jg6161.t1	98	450	2.6e-135	K10761	tRNA(His) guanylyltransferase [EC:2.7.7.79]
jg5625.t1	230.47	770.4	8e-232	K21547	C6 transcription factor Pro1
jg6003.t1	203	206.9	2e-61	K06287	nucleoside triphosphate pyrophosphatase [EC:3.6.1.-]
jg5830.t1	146.47	320.3	1.8e-95	K21545	C2H2 transcription facotor
jg6510.t1	291.33	303	1.7e-90	K11419	[histone H3]-lysine9 N-trimethyltransferase SUV39H [EC:2.1.1.355]
jg5320.t1	56.13	126.2	6.2e-37	K12947	signal peptidase complex subunit 2 [EC:3.4.-.-]
jg4551.t1	506.33	645.4	4.6e-194	K13278	60kDa lysophospholipase [EC:3.1.1.5 3.1.1.47 3.5.1.1]
jg4551.t1	148.43	281.8	5.1e-84	K01424	L-asparaginase [EC:3.5.1.1]
jg5629.t1	205.27	548.4	1.1e-164	K01874	methionyl-tRNA synthetase [EC:6.1.1.10]
jg5549.t1	607	1105.6	0	K02210	DNA replication licensing factor MCM7 [EC:5.6.2.3]
jg4906.t1	144.4	324.5	2.4e-97	K03396	S-(hydroxymethyl)glutathione synthase [EC:4.4.1.22]
jg4612.t1	95.63	124.4	2e-36	K15777	4,5-DOPA dioxygenase extradiol [EC:1.13.11.-]
jg5219.t1	516.1	626.9	7.1e-189	K15509	sulfopropanediol 3-dehydrogenase [EC:1.1.1.308]
jg5701.t1	116.23	347.8	3e-104	K14566	U3 small nucleolar RNA-associated protein 24
jg6586.t1	51.6	112.5	8.7e-33	K03004	DNA-directed RNA polymerase I subunit RPA43
jg4475.t1	93.6	115.3	1.2e-33	K20824	N-alpha-acetyltransferase 38, NatC auxiliary subunit
jg4605.t1	102.77	240.9	1.8e-71	K19356	lytic cellulose monooxygenase (C1-hydroxylating) [EC:1.14.99.54]
jg5558.t1	121.97	340.8	5.8e-102	K00545	catechol O-methyltransferase [EC:2.1.1.6]
jg6131.t1	441.27	815.3	2.3e-245	K00972	UDP-N-acetylglucosamine/UDP-N-acetylgalactosamine diphosphorylase [EC:2.7.7.23 2.7.7.83]
jg4840.t1	65.17	739.8	9.4e-223	K20844	non-reducing end alpha-L-arabinofuranosidase [EC:3.2.1.55]
jg6017.t1	407.43	578.7	5.4e-174	K22747	apoptosis-inducing factor 3
jg4955.t1	307.8	329.1	8.2e-99	K18551	pyrimidine and pyridine-specific 5'-nucleotidase [EC:3.1.3.-]
jg5380.t1	369.77	381.8	2.3e-114	K08192	MFS transporter, ACS family, allantoate permease
jg5380.t1	261.93	302.1	2.6e-90	K03448	MFS transporter, ACS family, pantothenate transporter
jg5581.t1	195.77	324.5	5e-97	K00765	ATP phosphoribosyltransferase [EC:2.4.2.17]
jg5580.t1	51.57	145.5	5.1e-43	K02979	small subunit ribosomal protein S28e
jg5812.t1	294.73	344.6	1.7e-103	K09484	quinate dehydrogenase [EC:1.1.1.24]
jg5704.t1	143.43	377.5	1.6e-113	K02736	20S proteasome subunit beta 7 [EC:3.4.25.1]
jg5826.t1	313.57	935	2.7e-281	K12396	AP-3 complex subunit delta
jg5435.t1	38.4	104.6	2.8e-30	K18185	cytochrome c oxidase assembly protein subunit 23
jg5943.t1	494.83	671.1	4.7e-202	K22134	MFS transporter, DHA2 family, glioxin efflux transporter
jg6378.t1	403.9	835.6	3.3e-251	K01192	beta-mannosidase [EC:3.2.1.25]
jg6498.t1	79.5	228.6	4.2e-68	K08495	golgi SNAP receptor complex member 1
jg5717.t1	164.93	501.8	9.9e-151	K14793	ribosomal RNA-processing protein 9
jg4916.t1	169.3	1346.6	0	K14327	regulator of nonsense transcripts 2
jg6333.t1	633.33	640.1	2.2e-192	K01230	mannosyl-oligosaccharide alpha-1,2-mannosidase [EC:3.2.1.113]
jg5829.t1	112.13	548.5	9.8e-165	K06927	diphthine-ammonia ligase [EC:6.3.1.14]
jg6505.t1	211.53	1029.1	0	K14007	protein transport protein SEC24
jg6499.t1	33.67	175.3	3.2e-52	K02917	large subunit ribosomal protein L35Ae
jg6319.t1	62.63	231.4	4.8e-69	K00851	gluconokinase [EC:2.7.1.12]
jg4969.t1	124.8	988.8	1.1e-297	K05294	GPI inositol-deacylase [EC:3.-.-.-]
jg4937.t1	75.1	211.2	4.5e-63	K11557	kinetochore protein Spc24, fungi type
jg5692.t1	68.83	176.3	2.8e-52	K20359	PRA1 family protein 1
jg6171.t1	147.37	448	4.6e-135	K07936	GTP-binding nuclear protein Ran
jg6171.t1	77.63	217.5	9.2e-65	K06693	26S proteasome regulatory subunit N4
jg5562.t1	537.6	594.8	1.8e-178	K11498	centromeric protein E
jg6260.t1	147.2	248.7	4.2e-74	K13093	HIV Tat-specific factor 1
jg5732.t1	51.2	68.2	4.1e-19	K07494	putative transposase
jg5347.t1	134.97	532.4	1.1e-159	K13342	peroxin-5
jg5645.t1	433.7	508.3	2.1e-152	K12488	Arf-GAP with SH3 domain, ANK repeat and PH domain-containing protein
jg6264.t1	195.67	362.6	1.2e-108	K07756	inositol-hexakisphosphate 5-kinase [EC:2.7.4.21]
jg6264.t2	195.67	334.8	3.3e-100	K07756	inositol-hexakisphosphate 5-kinase [EC:2.7.4.21]
jg5107.t1	254.43	554.6	1.1e-166	K19564	choline transport protein
jg4846.t1	146	463.2	6.5e-139	K03575	A/G-specific adenine glycosylase [EC:3.2.2.31]
jg6074.t1	307.6	758.6	2.7e-228	K05544	tRNA-dihydrouridine synthase 3 [EC:1.3.1.89]
jg6512.t1	64.07	256.1	2.9e-76	K14849	ribosomal RNA-processing protein 1
jg6415.t1	523.7	817	6.2e-246	K06018	endopolyphosphatase [EC:3.6.1.10]
jg6160.t1	129.87	628.9	5.7e-189	K15728	phosphatidate phosphatase LPIN [EC:3.1.3.4]
jg5837.t1	102.93	111.2	2.3e-32	K17867	diphthamide biosynthesis protein 4
jg5729.t1	97.2	137.6	1.9e-40	K23504	protein SERAC1
jg4950.t1	85.9	139.7	3.9e-41	K01013	thiosulfate:glutathione sulfurtransferase [EC:2.8.1.-]
jg4732.t1	56.9	257.6	7.6e-77	K00859	dephospho-CoA kinase [EC:2.7.1.24]
jg4843.t1	427.67	809	1.5e-243	K17677	ATP-dependent helicase IRC3 [EC:5.6.2.-]
jg4759.t1	106.33	186.6	2.5e-55	K02264	cytochrome c oxidase subunit 5a
jg5993.t1	1217.53	1589	0	K01427	urease [EC:3.5.1.5]
jg5993.t1	681.97	1008.2	8.5e-304	K01428	urease subunit alpha [EC:3.5.1.5]
jg6124.t1	67.5	293.2	1.5e-87	K02882	large subunit ribosomal protein L18Ae
jg6411.t1	1372.7	1505.1	0	K11367	chromodomain-helicase-DNA-binding protein 1 [EC:5.6.2.-]
jg5268.t1	59.33	171.8	3.2e-51	K12621	U6 snRNA-associated Sm-like protein LSm2
jg6238.t1	299.17	308.5	2.2e-92	K18148	release factor H-coupled RctB family protein
jg4518.t1	307.9	467.6	1.1e-140	K02731	20S proteasome subunit alpha 4 [EC:3.4.25.1]
jg5573.t1	100	215.3	6.7e-64	K17408	small subunit ribosomal protein S29
jg6590.t1	418.97	741.2	5.6e-223	K10685	ubiquitin-like 1-activating enzyme E1 B [EC:6.2.1.45]
jg4926.t1	102.37	327.4	6.9e-98	K00290	saccharopine dehydrogenase (NAD+, L-lysine forming) [EC:1.5.1.7]
jg6081.t1	26	40.1	1.3e-10	K22255	ATPase inhibitor, mitochondrial
jg6365.t1	271.3	653	1.7e-196	K11770	chromatin structure-remodeling complex subunit SFH1
jg5088.t1	76.9	125.1	1.6e-36	K00657	diamine N-acetyltransferase [EC:2.3.1.57]
jg6316.t1	717.5	1018.9	0	K12811	ATP-dependent RNA helicase DDX46/PRP5 [EC:3.6.4.13]
jg5646.t1	76.37	249.6	2.3e-74	K07555	ATP synthase mitochondrial F1 complex assembly factor 1
jg5222.t1	456.17	1205.9	0	K03782	catalase-peroxidase [EC:1.11.1.21]
jg5355.t1	508.2	546.6	5.1e-164	K12388	sortilin
jg5540.t1	541.93	973.8	3.7e-293	K08740	DNA mismatch repair protein MSH4
jg5243.t1	72.8	203.1	2.5e-60	K08497	protein transport protein SEC20
jg6202.t1	268.03	516.8	2.3e-155	K12857	Prp8 binding protein
jg5434.t1	93.67	125	1.5e-36	K17888	ubiquitin-like-conjugating enzyme ATG10
jg4960.t1	885.4	1379.4	0	K05658	ATP-binding cassette, subfamily B (MDR/TAP), member 1 [EC:7.6.2.2]
jg4745.t1	991.93	1292.4	0	K01852	lanosterol synthase [EC:5.4.99.7]
jg5933.t1	192	240.7	1.3e-71	K06123	1-acylglycerone phosphate reductase [EC:1.1.1.101]
jg6430.t1	126.83	141	3.3e-41	K09464	general control protein GCN4
jg4492.t1	227.37	991.8	9.1e-299	K10843	DNA excision repair protein ERCC-3 [EC:5.6.2.4]
jg5572.t1	44.53	205.7	5.2e-61	K14852	regulator of ribosome biosynthesis
jg6192.t1	92.77	291.2	6.2e-87	K19366	spartin
jg6549.t1	65.97	358.4	1.7e-107	K03143	transcription initiation factor TFIIH subunit 3
jg6406.t1	188.6	412.8	5.4e-124	K01480	agmatinase [EC:3.5.3.11]
jg5103.t1	606.87	640.7	1.1e-192	K16261	yeast amino acid transporter
jg5956.t1	81.33	373.3	7.7e-112	K01620	threonine aldolase [EC:4.1.2.48]
jg5849.t1	357.23	888	1.6e-267	K17979	mitochondrial distribution and morphology protein 31
jg4485.t1	254.17	313.6	1e-93	K15407	queuine tRNA-ribosyltransferase accessory subunit
jg6543.t1	62.03	176.2	2.9e-52	K03134	transcription initiation factor TFIID subunit 10
jg6282.t1	986.63	1957.9	0	K11230	mitogen-activated protein kinase kinase kinase [EC:2.7.11.25]
jg5564.t1	95.63	177.8	9.9e-53	K03008	DNA-directed RNA polymerase II subunit RPB11
jg5599.t1	97.63	305.9	1.8e-91	K08339	autophagy-related protein 5
jg5002.t1	709.53	733.8	9.2e-221	K00624	carnitine O-acetyltransferase [EC:2.3.1.7]
jg6335.t1	174.8	424.9	2.3e-127	K01881	prolyl-tRNA synthetase [EC:6.1.1.15]
jg6335.t1	184.27	188.8	5.4e-56	K02137	F-type H+-transporting ATPase subunit O
jg4985.t1	376.2	621.5	1e-186	K20247	hercynylcysteine S-oxide lyase [EC:4.4.1.36]
jg6166.t1	564.3	626.4	3.8e-188	K03363	cell division cycle 20, cofactor of APC complex
jg4463.t1	149.3	484.7	6.5e-146	K00787	farnesyl diphosphate synthase [EC:2.5.1.1 2.5.1.10]
jg5013.t1	39.13	300.8	1.6e-90	K03263	translation initiation factor 5A
jg6113.t1	144.53	152.6	6.6e-45	K01560	2-haloacid dehalogenase [EC:3.8.1.2]
jg6302.t1	1105.2	1134.4	0	K03695	ATP-dependent Clp protease ATP-binding subunit ClpB
jg5718.t1	530.47	779.4	5.7e-235	K03064	26S proteasome regulatory subunit T4
jg6427.t1	32	60	9.9e-17	K00389	putative membrane protein
jg6384.t1	159.13	402.7	2.9e-121	K02865	large subunit ribosomal protein L10Ae
jg4649.t1	426.17	453	5.3e-136	K00838	aromatic amino acid aminotransferase I / 2-aminoadipate transaminase [EC:2.6.1.57 2.6.1.39 2.6.1.27 2.6.1.5]
jg6179.t1	509.7	853.6	3.4e-257	K00102	D-lactate dehydrogenase (cytochrome) [EC:1.1.2.4]
jg4836.t1	78	268.8	2.1e-80	K08496	golgi SNAP receptor complex member 2
jg4436.t1	175.6	1292.4	0	K14558	periodic tryptophan protein 2
jg5745.t1	227.67	507.6	2.8e-152	K11578	protein transport protein DSL1/ZW10
jg5323.t1	307.9	398.5	9.3e-120	K11390	citrate lyase subunit beta-like protein [EC:4.1.-.-]
jg5323.t1	159.07	312.9	1.4e-93	K01644	citrate lyase subunit beta / citryl-CoA lyase [EC:4.1.3.34]
jg4587.t1	139.1	514.5	8.7e-155	K17967	mitochondrial fusion and transport protein UGO1
jg4758.t1	503.3	525.8	6.8e-158	K03854	mannosyltransferase [EC:2.4.1.-]
jg6627.t1	32.83	78.2	3.4e-22	K02608	origin recognition complex subunit 6
jg6221.t1	932.8	1341.7	0	K00309	dimethylglycine oxidase [EC:1.5.3.10]
jg5614.t1	369.77	544.9	1e-163	K08192	MFS transporter, ACS family, allantoate permease
jg4942.t1	361.43	551	2.7e-165	K11649	SWI/SNF-related matrix-associated actin-dependent regulator of chromatin subfamily C
jg5852.t1	521.37	790.7	5.4e-238	K01225	cellulose 1,4-beta-cellobiosidase [EC:3.2.1.91]
jg6242.t1	220.17	670.5	2.1e-201	K01555	fumarylacetoacetase [EC:3.7.1.2]
jg6210.t1	228.17	321.2	5.4e-96	K06113	arabinan endo-1,5-alpha-L-arabinosidase [EC:3.2.1.99]
jg4905.t1	615.27	662.6	3e-199	K01811	alpha-D-xyloside xylohydrolase [EC:3.2.1.177]
jg6517.t1	276.17	453.7	3.4e-136	K04718	sphingosine kinase [EC:2.7.1.91]
jg6327.t1	234.6	1070.7	0	K01277	dipeptidyl-peptidase III [EC:3.4.14.4]
jg4940.t1	129.63	546	4.5e-164	K05389	potassium channel subfamily K, other eukaryote
jg5616.t1	83.03	614.8	1.3e-184	K06676	condensin complex subunit 2
jg5321.t1	48.33	338.2	2e-101	K23564	ER membrane protein complex subunit 3
jg5560.t1	309.17	898.2	2.8e-270	K14555	U3 small nucleolar RNA-associated protein 13
jg5879.t1	1523.23	1915.1	0	K00668	fatty acid synthase subunit beta, fungi type [EC:2.3.1.86]
jg6207.t1	83.13	125.1	1.3e-36	K17778	mitochondrial import inner membrane translocase subunit TIM10
jg6027.t1	157.17	341.5	3.7e-102	K00273	D-amino-acid oxidase [EC:1.4.3.3]
jg5234.t1	64.4	115.1	1.3e-33	K01549	F-type H+-transporting ATP synthase subunit e
jg4710.t1	155.47	422.3	6.6e-127	K16185	Ras-related GTP-binding protein A/B
jg6146.t1	292.77	490	2.5e-147	K18337	L-rhamnose 1-dehydrogenase [EC:1.1.1.378 1.1.1.377 1.1.1.173]
jg5158.t1	494.83	702	2e-211	K22134	MFS transporter, DHA2 family, glioxin efflux transporter
jg6570.t1	121.17	305	4.5e-91	K01183	chitinase [EC:3.2.1.14]
jg4706.t1	528.43	807.7	2.8e-243	K01907	acetoacetyl-CoA synthetase [EC:6.2.1.16]
jg6006.t1	82.2	160.5	1.2e-47	K10418	dynein light chain LC8-type
jg6211.t1	261.93	294.4	5.7e-88	K03448	MFS transporter, ACS family, pantothenate transporter
jg5302.t1	310.87	1085.9	0	K14401	cleavage and polyadenylation specificity factor subunit 1
jg5244.t1	22.9	40.5	9.4e-11	K17434	large subunit ribosomal protein L53
jg6073.t1	39.53	217.5	7.6e-65	K14009	B-cell receptor-associated protein 31
jg4777.t1	182.07	278.1	1.9e-83	K08499	member of the syntaxin family of t-SNAREs
jg6033.t1	80.2	237.7	1e-70	K05986	nuclease S1 [EC:3.1.30.1]
jg5136.t1	182.4	216.6	2.2e-64	K24934	tetratricopeptide repeat protein 23
jg5582.t1	73.87	76.5	9.6e-22	K13993	HSP20 family protein
jg5582.t2	73.87	75	2.7e-21	K13993	HSP20 family protein
jg5358.t1	121.5	226.5	2.5e-67	K01052	lysosomal acid lipase/cholesteryl ester hydrolase [EC:3.1.1.13]
jg5983.t1	412.6	1352.1	0	K11231	osomolarity two-component system, sensor histidine kinase SLN1 [EC:2.7.13.3]
jg6352.t1	66.67	767.9	1.7e-231	K01251	adenosylhomocysteinase [EC:3.3.1.1]
jg5046.t1	998.17	1112.4	0	K00665	fatty acid synthase, animal type [EC:2.3.1.85]
jg4596.t1	31.97	35.8	1.9e-09	K07448	restriction system protein
jg5257.t1	91.57	232.2	3.9e-69	K13171	serine/arginine repetitive matrix protein 1
jg4946.t1	355.57	575.9	2.1e-173	K03146	cysteine-dependent adenosine diphosphate thiazole synthase [EC:2.4.2.60]
jg4757.t1	376.37	500	6.2e-150	K16572	gamma-tubulin complex component 5
jg6268.t1	74.73	240.7	1.1e-71	K15326	tRNA-splicing endonuclease subunit Sen54
jg5461.t1	260.57	723.3	6.6e-218	K03097	casein kinase II subunit alpha [EC:2.7.11.1]
jg6294.t1	83.87	132.4	4.9e-39	K15435	2',3'-cyclic-nucleotide 3'-phosphodiesterase [EC:3.1.4.37]
jg5214.t1	445.73	497	4e-149	K10755	replication factor C subunit 2/4
jg6434.t1	59.93	85.1	1.7e-24	K14531	ribonuclease MRP protein subunit SNM1
jg4768.t1	266.87	319.1	9.5e-96	K04555	ubiquitin-conjugating enzyme E2 G2 [EC:2.3.2.23]
jg4789.t1	126.5	226	6e-67	K09184	GATA-binding protein, other eukaryote
jg5652.t1	202.37	273.2	1.2e-81	K03768	peptidyl-prolyl cis-trans isomerase B (cyclophilin B) [EC:5.2.1.8]
jg5652.t1	226.5	252.6	2.9e-75	K03767	peptidyl-prolyl cis-trans isomerase A (cyclophilin A) [EC:5.2.1.8]
jg5652.t1	95.93	103.2	8.6e-30	K01802	peptidylprolyl isomerase [EC:5.2.1.8]
jg4564.t1	111.03	400.7	5.5e-120	K01181	endo-1,4-beta-xylanase [EC:3.2.1.8]
jg6080.t1	430.1	491.9	4e-148	K06630	14-3-3 protein epsilon
jg5743.t1	52.57	142.4	4.4e-42	K15448	multifunctional methyltransferase subunit TRM112
jg6151.t1	29.23	73.9	6.5e-21	K02140	F-type H+-transporting ATPase subunit g
jg6340.t1	234.3	892.7	1.3e-268	K15361	WD repeat-containing protein 48
jg6078.t1	721.7	728.5	2.2e-219	K17732	mitochondrial-processing peptidase subunit beta [EC:3.4.24.64]
jg6078.t1	254.17	258.7	6e-77	K07263	zinc protease [EC:3.4.24.-]
jg6426.t1	83.83	266.1	1.9e-79	K10739	replication factor A2
jg6405.t1	210.13	307.8	5.3e-92	K10563	formamidopyrimidine-DNA glycosylase [EC:3.2.2.23 4.2.99.18]
jg4908.t1	71.93	341.1	6.6e-102	K11566	DASH complex subunit ASK1
jg6280.t1	246.97	522.1	1.2e-156	K15110	solute carrier family 25 (mitochondrial 2-oxodicarboxylate transporter), member 21
jg4978.t1	245.67	300.2	1.2e-89	K08726	soluble epoxide hydrolase / lipid-phosphate phosphatase [EC:3.3.2.10 3.1.3.76]
jg5253.t1	141.1	525.6	1e-157	K00698	chitin synthase [EC:2.4.1.16]
jg5129.t1	185.07	352.2	1.5e-105	K18802	glutamine amidotransferase
jg5199.t1	101.03	266.3	1.8e-79	K17508	protein phosphatase PTC7 [EC:3.1.3.16]
jg5099.t1	885.4	1438	0	K05658	ATP-binding cassette, subfamily B (MDR/TAP), member 1 [EC:7.6.2.2]
jg5024.t1	466.93	1590.4	0	K14569	ribosome biogenesis protein BMS1
jg5985.t1	102.77	177.5	3e-52	K19356	lytic cellulose monooxygenase (C1-hydroxylating) [EC:1.14.99.54]
jg5661.t1	46.43	219.9	2.8e-65	K15263	cell growth-regulating nucleolar protein
jg6013.t1	213.93	394.4	4.6e-118	K01210	glucan 1,3-beta-glucosidase [EC:3.2.1.58]
jg6550.t1	265.17	421.9	1.3e-126	K08657	taspase, threonine aspartase, 1 [EC:3.4.25.-]
jg5451.t1	103.6	386.6	3.1e-116	K14847	ribosome production factor 2
jg4575.t1	353.93	1628.7	0	K20103	ATP-dependent RNA helicase DDX60 [EC:3.6.4.13]
jg4769.t1	426.1	471.3	1.5e-141	K00387	sulfite oxidase [EC:1.8.3.1]
jg5303.t1	102.43	571.3	1.1e-171	K14617	LMBR1 domain-containing protein 1
jg5252.t1	63	100.4	4.3e-29	K07126	uncharacterized protein
jg4443.t1	168.43	392.3	1.7e-117	K21642	transcriptional repressor OPI1
jg6419.t1	96.7	674.3	9.7e-203	K00927	phosphoglycerate kinase [EC:2.7.2.3]
jg6419.t1	183.1	188.5	7.5e-56	K13348	protein Mpv17
jg5452.t1	244.87	505.5	1e-151	K05543	tRNA-dihydrouridine synthase 2 [EC:1.3.1.91]
jg6433.t1	65.53	627.7	7.2e-189	K06874	zinc finger protein
jg6489.t1	109.2	288.1	5.9e-86	K15532	unsaturated rhamnogalacturonyl hydrolase [EC:3.2.1.172]
jg5307.t1	89.4	95.4	1.3e-27	K01061	carboxymethylenebutenolidase [EC:3.1.1.45]
jg5230.t1	175.63	484.7	2.6e-145	K15429	tRNA (guanine37-N1)-methyltransferase [EC:2.1.1.228]
jg6051.t1	510.97	573	3e-172	K11996	adenylyltransferase and sulfurtransferase [EC:2.7.7.80 2.8.1.11]
jg5688.t1	231.23	645.8	4.3e-194	K08852	serine/threonine-protein kinase/endoribonuclease IRE1 [EC:2.7.11.1 3.1.26.-]
jg5690.t1	32.03	139.9	4.1e-41	K18588	coenzyme Q-binding protein COQ10
jg5086.t1	426.9	820.7	6.7e-247	K06648	regulatory protein SWI6
jg5226.t1	42.1	148.4	7.1e-44	K02219	cyclin-dependent kinase regulatory subunit CKS1
jg4934.t1	137.27	203.6	1.9e-60	K11982	E3 ubiquitin-protein ligase RNF115/126 [EC:2.3.2.27]
jg4510.t1	54.83	375.5	5.6e-113	K01495	GTP cyclohydrolase IA [EC:3.5.4.16]
jg5406.t1	756.33	902	5.5e-272	K08100	bilirubin oxidase [EC:1.3.3.5]
jg6607.t1	79.07	248.2	6.1e-74	K07300	Ca2+:H+ antiporter
jg4715.t1	145.4	245.4	1.3e-73	K24121	2-hydroxy fatty acid dioxygenase [EC:1.14.18.12]
jg6158.t1	78.23	176.5	2.6e-52	K03133	transcription initiation factor TFIID subunit 9B
jg6251.t1	50.33	90.3	5.6e-26	K09548	prefoldin subunit 1
jg6446.t1	341.13	440.6	1.4e-132	K15084	solute carrier family 25 (mitochondrial carrier protein), member 16
jg5139.t1	304.47	953.2	5.6e-287	K11756	chromatin structure-remodeling complex subunit RSC1/2
jg6153.t1	261.93	688.6	2.8e-207	K03448	MFS transporter, ACS family, pantothenate transporter
jg6285.t1	30.73	86.8	6.9e-25	K23566	membrane magnesium transporter 1
jg6065.t1	100.1	474.9	2e-142	K19487	transcription factor SFP1
jg4620.t1	875.63	1228.7	0	K02145	V-type H+-transporting ATPase subunit A [EC:7.1.2.2]
jg5607.t1	1375.53	1557.8	0	K05853	P-type Ca2+ transporter type 2A [EC:7.2.2.10]
jg5233.t1	242.23	642	4.8e-193	K10415	dynein cytoplasmic 1 intermediate chain
jg6501.t1	127.07	450.4	3.4e-135	K00938	phosphomevalonate kinase [EC:2.7.4.2]
jg6447.t1	45.8	171.5	1.1e-50	K14328	regulator of nonsense transcripts 3
jg6521.t1	369.77	556.3	3.6e-167	K08192	MFS transporter, ACS family, allantoate permease
jg5835.t1	551.43	670.4	1.5e-201	K01904	4-coumarate--CoA ligase [EC:6.2.1.12]
jg4613.t1	242.87	324.9	4.8e-97	K06978	uncharacterized protein
jg4622.t1	993.43	1188.8	0	K01408	insulysin [EC:3.4.24.56]
jg6208.t1	504.4	522.1	7.5e-157	K05351	D-xylulose reductase [EC:1.1.1.9]
jg6558.t1	364	451.4	2.4e-135	K20176	small G protein signaling modulator 3
jg5265.t1	250.53	354.7	1.5e-106	K01783	ribulose-phosphate 3-epimerase [EC:5.1.3.1]
jg5928.t1	392.57	515.5	1.2e-154	K00108	choline dehydrogenase [EC:1.1.99.1]
jg5262.t1	112.03	743.8	1.7e-223	K15075	DNA repair/transcription protein MET18/MMS19
jg5918.t1	294.83	657.8	1.5e-197	K05841	sterol 3beta-glucosyltransferase [EC:2.4.1.173]
jg5336.t1	72.43	373.4	7.1e-112	K22685	DNA-dependent metalloprotease WSS1 [EC:3.4.24.-]
jg4669.t1	133.33	765.6	3.6e-230	K06678	condensin complex subunit 3
jg4508.t1	550.33	763.2	1.3e-229	K00916	CTD kinase subunit alpha [EC:2.7.11.22 2.7.11.23]
jg4987.t1	146	206.4	2.7e-61	K17425	large subunit ribosomal protein L44 [EC:3.1.26.-]
jg5130.t1	105.6	543.6	2.1e-163	K03237	translation initiation factor 2 subunit 1
jg6007.t1	234.23	861.8	3.4e-259	K14787	multiple RNA-binding domain-containing protein 1
jg5801.t1	470.43	561.1	8.2e-169	K08838	serine/threonine-protein kinase 24/25/MST4 [EC:2.7.11.1]
jg6165.t1	283.47	412.7	9.9e-124	K00344	NADPH:quinone reductase [EC:1.6.5.5]
jg6515.t1	86.27	299.1	6.5e-90	K12877	protein mago nashi
jg6403.t1	46.3	91.1	1.7e-26	K03009	DNA-directed RNA polymerases I, II, and III subunit RPABC4
jg5351.t1	1202.67	1643.1	0	K12815	pre-mRNA-splicing factor ATP-dependent RNA helicase DHX38/PRP16 [EC:3.6.4.13]
jg5583.t1	46.47	72.9	1.5e-20	K18167	succinate dehydrogenase assembly factor 1
jg4941.t1	123.77	424.9	1.9e-127	K03522	electron transfer flavoprotein alpha subunit
jg6554.t1	370.6	798.8	1.7e-240	K12765	meiosis induction protein kinase IME2/SME1 [EC:2.7.11.1]
jg4495.t1	113.73	284.7	6.7e-85	K03593	ATP-binding protein involved in chromosome partitioning
jg6625.t1	92.33	155.2	1.1e-45	K12881	THO complex subunit 4
jg4866.t1	667.67	925.5	2.6e-279	K09831	sterol 22-desaturase [EC:1.14.19.41]
jg5884.t1	136.1	788	5.8e-237	K15923	alpha-L-fucosidase 2 [EC:3.2.1.51]
jg4761.t1	192.07	895.3	1.6e-269	K11584	serine/threonine-protein phosphatase 2A regulatory subunit B'
jg5609.t1	718.43	1330.3	0	K08736	DNA mismatch repair protein MSH3
jg4683.t1	358.97	386.4	4.9e-116	K15389	acyl-CoA dehydrogenase
jg5767.t1	67.57	174.4	1.5e-51	K20794	N-alpha-acetyltransferase 40 [EC:2.3.1.257]
jg5623.t1	538.43	546.4	4.3e-164	K00681	gamma-glutamyltranspeptidase / glutathione hydrolase [EC:2.3.2.2 3.4.19.13]
jg6626.t1	210.43	1335.2	0	K20179	vacuolar protein sorting-associated protein 11
jg5018.t1	83.8	325	3e-97	K01074	palmitoyl-protein thioesterase [EC:3.1.2.22]
jg5185.t1	160.03	523.8	2.5e-157	K06662	cell cycle checkpoint protein
jg5462.t1	29.57	235	5.2e-70	K03539	ribonuclease P/MRP protein subunit RPP1 [EC:3.1.26.5]
jg4802.t1	229.97	1390.8	0	K03243	translation initiation factor 5B
jg5430.t1	261.93	741.5	2.8e-223	K03448	MFS transporter, ACS family, pantothenate transporter
jg5430.t1	333.37	584.2	1.1e-175	K00006	glycerol-3-phosphate dehydrogenase (NAD+) [EC:1.1.1.8]
jg6608.t1	237.77	252.5	2.9e-75	K05528	alpha 1,6-mannosyltransferase [EC:2.4.1.232]
jg5261.t1	217.87	546.8	2.6e-164	K00295	methylenetetrahydrofolate dehydrogenase (NAD+) [EC:1.5.1.15]
jg4617.t1	335.2	523.9	2.5e-157	K01796	alpha-methylacyl-CoA racemase [EC:5.1.99.4]
jg5530.t1	29.73	31.3	3.4e-08	K01915	glutamine synthetase [EC:6.3.1.2]
jg5212.t1	104.2	298.6	1.5e-89	K12273	translocation protein SEC66
jg6643.t1	261.93	272.7	2.1e-81	K03448	MFS transporter, ACS family, pantothenate transporter
jg6643.t2	261.93	271.9	3.5e-81	K03448	MFS transporter, ACS family, pantothenate transporter
jg5804.t1	468.03	947.7	1.4e-285	K20238	sphingolipid C9-methyltransferase [EC:2.1.1.317]
jg5804.t1	140.17	276.8	1.2e-82	K00574	cyclopropane-fatty-acyl-phospholipid synthase [EC:2.1.1.79]
jg5951.t1	206.1	260.2	1.4e-77	K00804	geranylgeranyl diphosphate synthase, type III [EC:2.5.1.1 2.5.1.10 2.5.1.29]
jg5289.t1	162.97	278.8	2.3e-83	K09703	uncharacterized protein
jg5039.t1	494.83	604.5	6.6e-182	K22134	MFS transporter, DHA2 family, glioxin efflux transporter
jg5021.t1	559.5	613.9	1.7e-184	K18914	adrenodoxin-NADP+ reductase [EC:1.18.1.6]
jg5021.t1	199.8	329.4	1.8e-98	K00528	ferredoxin/flavodoxin---NADP+ reductase [EC:1.18.1.2 1.19.1.1]
jg4968.t1	454	1381.2	0	K03235	elongation factor 3
jg4464.t1	256.63	706.4	1.5e-212	K03355	anaphase-promoting complex subunit 8
jg5866.t1	40.47	42	4.3e-11	K02078	acyl carrier protein
jg5557.t1	341.17	398.4	2.7e-119	K01735	3-dehydroquinate synthase [EC:4.2.3.4]
jg5076.t1	26.47	158.2	1.5e-46	K06911	quercetin 2,3-dioxygenase [EC:1.13.11.24]
jg5744.t1	212.03	455.5	1.3e-136	K14863	ribosome biogenesis protein
jg6270.t1	193	241.5	6.4e-72	K10583	ubiquitin-conjugating enzyme E2 S [EC:2.3.2.23]
jg5272.t1	200.57	374.7	3.9e-112	K12837	splicing factor U2AF 65 kDa subunit
jg5231.t1	1140	1482.5	0	K10392	kinesin family member 1
jg6339.t1	139.93	221.4	7e-66	K02886	large subunit ribosomal protein L2
jg6516.t1	262.93	1273.8	0	K17301	coatomer subunit beta
jg6193.t1	262.33	937.1	1e-281	K17906	autophagy-related protein 2
jg5453.t1	48.37	196	5.3e-58	K23093	U6 snRNA phosphodiesterase [EC:3.1.4.-]
jg4451.t1	117.73	126.9	3.2e-37	K03217	YidC/Oxa1 family membrane protein insertase
jg4845.t1	155.07	406.1	1e-121	K03320	ammonium transporter, Amt family
jg6079.t1	75.17	141.6	1.1e-41	K00237	succinate dehydrogenase (ubiquinone) membrane anchor subunit
jg5520.t1	312.4	425.4	1.1e-127	K17742	sorbose reductase [EC:1.1.1.289]
jg4760.t1	449.37	531.5	2.8e-160	K10246	fatty acid elongase 3 [EC:2.3.1.199]
jg5658.t1	118.67	552.8	3.1e-166	K05757	actin related protein 2/3 complex, subunit 1A/1B
jg6336.t1	55.4	110.8	3.6e-32	K02864	large subunit ribosomal protein L10
jg5186.t1	67.67	116.4	8.6e-34	K03139	transcription initiation factor TFIIF subunit beta [EC:5.6.2.-]
jg5559.t1	121.97	210.5	1.9e-62	K00545	catechol O-methyltransferase [EC:2.1.1.6]
jg5441.t1	278.63	530	3.6e-159	K05956	geranylgeranyl transferase type-2 subunit beta [EC:2.5.1.60]
jg4698.t1	278.93	399.8	5.1e-120	K13124	mitogen-activated protein kinase organizer 1
jg4842.t1	93.33	373.5	1e-111	K15217	RNA polymerase I-specific transcription initiation factor RRN5
jg4433.t1	333.8	1043.5	0	K19069	cellobiose dehydrogenase (acceptor) [EC:1.1.99.18]
jg6628.t1	55.8	438	2.9e-131	K02148	V-type H+-transporting ATPase subunit C
jg5679.t1	116.5	271	1e-80	K00459	nitronate monooxygenase [EC:1.13.12.16]
jg5848.t1	227.87	551.8	5.6e-166	K01581	ornithine decarboxylase [EC:4.1.1.17]
jg4981.t1	85.17	132.4	7.9e-39	K11343	MRG-binding protein
jg4725.t1	355.33	900.5	1.9e-271	K04348	serine/threonine-protein phosphatase 2B catalytic subunit [EC:3.1.3.16]
jg4438.t1	213.5	225	6.5e-67	K22745	apoptosis-inducing factor 2
jg4547.t1	206.07	447.3	3.1e-134	K11309	regulator of Ty1 transposition protein 109
jg5781.t1	111.03	281	9e-84	K01181	endo-1,4-beta-xylanase [EC:3.2.1.8]
jg5393.t1	49.87	108.5	1.6e-31	K03012	DNA-directed RNA polymerase II subunit RPB4
jg5542.t1	368.63	1470.8	0	K11886	proteasome component ECM29
jg4682.t1	680.47	1148.7	0	K15855	exo-1,4-beta-D-glucosaminidase [EC:3.2.1.165]
jg6508.t1	206.1	324.7	3.9e-97	K00804	geranylgeranyl diphosphate synthase, type III [EC:2.5.1.1 2.5.1.10 2.5.1.29]
jg6387.t1	116.2	525.1	2.1e-157	K13123	G patch domain-containing protein 1
jg5306.t1	434.9	715.7	5.4e-215	K20046	actin cytoskeleton-regulatory complex protein SLA1
jg4979.t1	176.43	655.1	6e-197	K24976	Trk/Ktr/HKT type cation transporter
jg6245.t1	204.97	428.7	1.3e-128	K00826	branched-chain amino acid aminotransferase [EC:2.6.1.42]
jg4938.t1	107.27	268.3	7.5e-80	K18730	PERQ amino acid-rich with GYF domain-containing protein
jg5448.t1	318.43	447.3	5.1e-134	K20520	drebrin-like protein
jg5245.t1	17.87	375.6	1.2e-112	K01507	inorganic pyrophosphatase [EC:3.6.1.1]
jg6536.t1	424.3	482.6	9.2e-145	K15331	tRNA (uracil-5-)-methyltransferase [EC:2.1.1.35]
jg5150.t1	389.03	553.5	1.6e-166	K21294	gliotoxin/aspirochlorine/mycotoxins biosynthesis cytochrome P450 monooxygenase [EC:1.-.-.-]
jg4516.t1	254.53	331.2	2.8e-99	K22213	6-methylsalicylate decarboxylase [EC:4.1.1.52]
jg5305.t1	434.9	1295.6	0	K20046	actin cytoskeleton-regulatory complex protein SLA1
jg6613.t1	83.33	238.4	5.8e-71	K14785	ESF2/ABP1 family protein
jg5277.t1	289.07	302	1.1e-90	K09567	peptidyl-prolyl isomerase H (cyclophilin H) [EC:5.2.1.8]
jg5277.t1	226.5	235.2	5.6e-70	K03767	peptidyl-prolyl cis-trans isomerase A (cyclophilin A) [EC:5.2.1.8]
jg5277.t1	202.37	223.8	1.3e-66	K03768	peptidyl-prolyl cis-trans isomerase B (cyclophilin B) [EC:5.2.1.8]
jg5277.t2	289.07	298.7	1.2e-89	K09567	peptidyl-prolyl isomerase H (cyclophilin H) [EC:5.2.1.8]
jg5277.t2	226.5	228.6	5.6e-68	K03767	peptidyl-prolyl cis-trans isomerase A (cyclophilin A) [EC:5.2.1.8]
jg5277.t2	202.37	215.8	3.4e-64	K03768	peptidyl-prolyl cis-trans isomerase B (cyclophilin B) [EC:5.2.1.8]
jg4907.t1	323.3	348.6	8.9e-105	K03366	meso-butanediol dehydrogenase / (S,S)-butanediol dehydrogenase / diacetyl reductase [EC:1.1.1.- 1.1.1.76 1.1.1.304]
jg4861.t1	109.9	831.6	4.2e-250	K01115	phospholipase D1/2 [EC:3.1.4.4]
jg5439.t1	328.77	2049.7	0	K01196	glycogen debranching enzyme [EC:2.4.1.25 3.2.1.33]
jg5023.t1	628.73	640.5	1.7e-192	K01067	acetyl-CoA hydrolase [EC:3.1.2.1]
jg6107.t1	144.53	149.1	7.4e-44	K01560	2-haloacid dehalogenase [EC:3.8.1.2]
jg5610.t1	333.5	424.5	2.9e-127	K02213	cell division control protein 6
jg5643.t1	446.5	1056.7	0	K20279	synaptojanin [EC:3.1.3.36]
jg5333.t1	273.73	700.5	5.5e-211	K10686	NEDD8-activating enzyme E1 [EC:6.2.1.64]
jg6318.t1	424.03	481.5	8.1e-145	K09699	2-oxoisovalerate dehydrogenase E2 component (dihydrolipoyl transacylase) [EC:2.3.1.168]
jg5334.t1	63	81.8	1.9e-23	K07126	uncharacterized protein
jg6112.t1	305.53	485.6	9.6e-146	K20498	D-serine ammonia-lyase [EC:4.3.1.18]
jg6513.t1	112.7	253.3	1.9e-75	K03439	tRNA (guanine-N7-)-methyltransferase [EC:2.1.1.33]
jg5895.t1	40.9	211.4	9.6e-63	K14769	U3 small nucleolar RNA-associated protein 11
jg5821.t1	891.63	1229.6	0	K22337	trehalose 6-phosphate synthase complex regulatory subunit
jg5180.t1	313.57	377.4	6e-113	K00306	sarcosine oxidase / L-pipecolate oxidase [EC:1.5.3.1 1.5.3.7]
jg5554.t1	213.73	386.4	4e-116	K02868	large subunit ribosomal protein L11e
jg5915.t1	392.57	513.8	3.8e-154	K00108	choline dehydrogenase [EC:1.1.99.1]
jg4549.t1	31.77	88.2	2.5e-25	K02884	large subunit ribosomal protein L19
jg5375.t1	30.37	202.2	5.4e-60	K01489	cytidine deaminase [EC:3.5.4.5]
jg6462.t1	303.77	597.7	1.2e-179	K03380	phenol 2-monooxygenase (NADPH) [EC:1.14.13.7]
jg5649.t1	153.67	581.7	5.5e-175	K02328	DNA polymerase delta subunit 2
jg5869.t1	267.47	319.5	4.3e-96	K17644	norsolorinic acid ketoreductase [EC:1.1.1.349]
jg5539.t1	312.77	694.6	6.6e-209	K05349	beta-glucosidase [EC:3.2.1.21]
jg5352.t1	275.7	494.3	2.4e-148	K08856	serine/threonine kinase 16 [EC:2.7.11.1]
jg5414.t1	220.97	254.8	6.7e-76	K01692	enoyl-CoA hydratase [EC:4.2.1.17]
jg5383.t1	270.73	721.5	9.7e-217	K12609	CCR4-NOT transcriptional complex subunit CAF120
jg5058.t1	78.43	198.3	9.5e-59	K00077	2-dehydropantoate 2-reductase [EC:1.1.1.169]
jg6008.t1	60.2	107.7	4.4e-31	K09448	transcriptional enhancer factor
jg4691.t1	94.17	211.4	5.2e-63	K17790	mitochondrial import inner membrane translocase subunit TIM22
jg4592.t1	473.8	691.3	7.5e-208	K20938	long-chain alkane monooxygenase [EC:1.14.14.28]
jg6539.t1	397.67	464.9	1.9e-139	K08286	protein-serine/threonine kinase [EC:2.7.11.-]
jg6354.t1	541.87	842.2	1.4e-253	K06158	ATP-binding cassette, subfamily F, member 3
jg6310.t1	418.83	444.2	2.7e-133	K11121	NAD+-dependent protein deacetylase SIR2 [EC:2.3.1.286]
jg4839.t1	643.33	1211.9	0	K10534	nitrate reductase (NAD(P)H) [EC:1.7.1.1 1.7.1.2 1.7.1.3]
jg4839.t1	157.1	249.1	2.9e-74	K00326	cytochrome-b5 reductase [EC:1.6.2.2]
jg4554.t1	230.97	738.9	3.1e-222	K22382	WD repeat-containing protein 26
jg5204.t1	74.1	167.5	1e-49	K02943	large subunit ribosomal protein LP2
jg5163.t1	203.4	292.5	2.7e-87	K23518	O-acetyl-ADP-ribose deacetylase [EC:3.1.1.106]
jg4801.t1	141.1	470.8	3.5e-141	K00698	chitin synthase [EC:2.4.1.16]
jg4743.t1	164.87	298.9	2.9e-89	K24758	WD repeat-containing protein 89
jg4911.t1	261.93	273.5	1.2e-81	K03448	MFS transporter, ACS family, pantothenate transporter
jg6255.t1	99.17	545.7	3.9e-164	K06901	adenine/guanine/hypoxanthine permease
jg4752.t1	982.17	1515.9	0	K01536	P-type Na+/K+ transporter [EC:7.2.2.3 7.2.2.-]
jg4797.t1	97	337.4	9.5e-101	K07004	uncharacterized protein
jg5635.t1	429.73	1134.9	0	K15071	recyclin-1
jg5672.t1	314.07	687.9	5.1e-207	K05917	sterol 14alpha-demethylase [EC:1.14.14.154 1.14.15.36]
jg5705.t1	155.47	317.1	5e-95	K02732	20S proteasome subunit beta 6 [EC:3.4.25.1]
jg5247.t1	129.83	138	1.6e-40	K13195	cold-inducible RNA-binding protein
jg5198.t1	243.33	637.2	1e-191	K12662	U4/U6 small nuclear ribonucleoprotein PRP4
jg6240.t1	87.83	158	1.2e-46	K06685	MOB kinase activator 1
jg5703.t1	160.7	310.1	1e-92	K07297	adiponectin receptor
jg5359.t1	554.9	1003.3	6e-302	K13339	peroxin-6
jg6490.t1	271.87	337.7	4e-101	K00226	dihydroorotate dehydrogenase (fumarate) [EC:1.3.98.1]
jg5838.t1	430.1	483.5	1.5e-145	K06630	14-3-3 protein epsilon
jg6136.t1	1406	2068.3	0	K03010	DNA-directed RNA polymerase II subunit RPB2 [EC:2.7.7.6]
jg5014.t1	193.83	469.2	7.2e-141	K15219	RNA polymerase I-specific transcription initiation factor RRN7
jg6173.t1	267.3	330.2	1.1e-98	K01784	UDP-glucose 4-epimerase [EC:5.1.3.2]
jg4546.t1	114.73	274.7	3.3e-82	K17437	large subunit ribosomal protein L15
jg4782.t1	129.63	380.6	4e-114	K20372	TBC1 domain family member 20
jg5551.t1	122.63	350.1	3.6e-105	K02734	20S proteasome subunit beta 4 [EC:3.4.25.1]
jg6564.t1	261.93	305.1	3.3e-91	K03448	MFS transporter, ACS family, pantothenate transporter
jg5403.t1	131.13	260.5	4.7e-78	K03365	cytosine/creatinine deaminase [EC:3.5.4.1 3.5.4.21]
jg5460.t1	562.47	1241.6	0	K01873	valyl-tRNA synthetase [EC:6.1.1.9]
jg6132.t1	434.27	514.5	8.4e-155	K12661	L-rhamnonate dehydratase [EC:4.2.1.90]
jg5051.t1	536.93	664.6	2.8e-200	K16944	septin 7
jg6235.t1	98.53	138.9	1.1e-40	K11098	small nuclear ribonucleoprotein F
jg5053.t1	176.33	435.4	1.7e-130	K16342	cytosolic phospholipase A2 [EC:3.1.1.4]
jg4697.t1	108.7	372.8	1.4e-111	K11883	RNA-binding protein NOB1
jg6266.t1	174.83	1035.5	0	K20237	protein NUD1
jg4890.t1	132.2	180.9	1.4e-53	K03932	polyhydroxybutyrate depolymerase
jg5364.t1	186.43	999.2	1.1e-300	K20299	vacuolar protein sorting-associated protein 53
jg5556.t1	90.67	212.7	3.9e-63	K22138	mitochondrial pyruvate carrier 1
jg4799.t1	349.8	593.5	1.3e-178	K20048	actin cytoskeleton-regulatory complex protein END3
jg6551.t1	344.33	700	6.6e-211	K18584	actin-related protein 3
jg4469.t1	37.37	245.2	4e-73	K03259	translation initiation factor 4E
jg4655.t1	545.7	602.7	4.1e-181	K22836	1,3-beta-glucanosyltransferase GAS5 [EC:2.4.1.-]
jg6460.t1	42	79.5	4.9e-23	K00730	oligosaccharyl transferase complex subunit OST4
jg6350.t1	121.67	884.5	4.2e-266	K12860	pre-mRNA-splicing factor CDC5/CEF1
jg5387.t1	122.2	306.8	7.3e-92	K00598	trans-aconitate 2-methyltransferase [EC:2.1.1.144]
jg5207.t1	269.47	761.3	7e-229	K19984	exocyst complex component 5
jg6592.t1	70.33	156.3	3e-46	K03872	elongin-C
jg5591.t1	335.33	386.3	5.2e-116	K02738	20S proteasome subunit beta 1 [EC:3.4.25.1]
jg6557.t1	184.6	311.6	5.7e-93	K24051	SprT-like domain-contaning protein Spartan
jg4877.t1	1551.67	1876.1	0	K18442	brefeldin A-inhibited guanine nucleotide-exchange protein
jg4636.t1	25.9	85.8	6.6e-25	K11130	H/ACA ribonucleoprotein complex subunit 3
jg5385.t1	348.17	943.4	7.5e-284	K03128	transcription initiation factor TFIID subunit 2
jg6471.t1	56.4	227.6	9.9e-68	K10639	E3 ubiquitin-protein ligase CCNP1IP1 [EC:2.3.2.27]
jg4722.t1	844.27	1658.8	0	K12618	5'-3' exoribonuclease 1 [EC:3.1.13.-]
jg4722.t1	54.5	177.1	2.4e-52	K12948	signal peptidase complex subunit 3 [EC:3.4.-.-]
jg4770.t1	511.5	855.6	4.3e-258	K12393	AP-1 complex subunit mu
jg5590.t1	245.5	425.4	1.6e-127	K24113	PHO85 cyclin-6/7
jg4856.t1	199.37	232.9	2.8e-69	K09425	Myb-like DNA-binding protein FlbD
jg4688.t1	312.4	435.5	9.6e-131	K17742	sorbose reductase [EC:1.1.1.289]
jg6448.t1	534.1	845.8	2.1e-254	K15427	serine/threonine-protein phosphatase PP1-1 [EC:3.1.3.16]
jg6412.t1	365.3	1218.7	0	K06174	ATP-binding cassette, sub-family E, member 1
jg5045.t1	60.03	128.8	1.2e-37	K00799	glutathione S-transferase [EC:2.5.1.18]
jg5716.t1	434.33	1011.1	2.8e-304	K12736	peptidylprolyl isomerase domain and WD repeat-containing protein 1 [EC:5.2.1.8]
jg5716.t1	202.37	213.8	1.4e-63	K03768	peptidyl-prolyl cis-trans isomerase B (cyclophilin B) [EC:5.2.1.8]
jg5979.t1	175.4	397.5	3.4e-119	K15069	F-box/TPR repeat protein Pof3
jg5258.t1	101.03	213.9	1.4e-63	K17508	protein phosphatase PTC7 [EC:3.1.3.16]
jg5258.t1	135.4	208.1	7.8e-62	K14773	U3 small nucleolar RNA-associated protein 23
jg4943.t1	26.63	194.5	1.3e-57	K17782	mitochondrial intermembrane space import and assembly protein 40
jg5144.t2	13.67	19.7	0.00019	K07497	putative transposase
jg6114.t1	35.33	230.9	1.1e-68	K00549	5-methyltetrahydropteroyltriglutamate--homocysteine methyltransferase [EC:2.1.1.14]
jg4488.t1	1316.5	1524	0	K05546	mannosyl-oligosaccharide alpha-1,3-glucosidase [EC:3.2.1.207]
jg6611.t1	92.4	290.1	1.6e-86	K13102	DNA/RNA-binding protein KIN17
jg6129.t1	546.37	643.1	2.5e-193	K10872	meiotic recombination protein DMC1
jg5206.t1	135.3	255.8	3.3e-76	K19177	dehydrodolichyl diphosphate syntase complex subunit NUS1 [EC:2.5.1.87]
jg4527.t1	101.43	128.9	9.6e-38	K12827	splicing factor 3A subunit 3
jg5315.t1	246.63	1133.6	0	K07151	dolichyl-diphosphooligosaccharide---protein glycosyltransferase [EC:2.4.99.18]
jg4780.t1	230	339.9	1.1e-101	K00852	ribokinase [EC:2.7.1.15]
jg5070.t1	331.13	676.4	2.9e-203	K09252	feruloyl esterase [EC:3.1.1.73]
jg6568.t1	597.53	654.9	7.6e-197	K01648	ATP citrate (pro-S)-lyase [EC:2.3.3.8]
jg6060.t1	1330.7	2441.8	0	K03006	DNA-directed RNA polymerase II subunit RPB1 [EC:2.7.7.6]
jg5565.t1	500.83	1393.1	0	K20047	actin cytoskeleton-regulatory complex protein PAN1
jg5371.t1	180.97	268.5	4.9e-80	K10088	protein OS-9
jg5009.t1	80.47	119.8	4.1e-35	K14360	organic solute transporter subunit alpha
jg6205.t1	120.37	569.6	3.5e-171	K05283	glucosaminylphosphatidylinositol acyltransferase [EC:2.3.-.-]
jg5940.t1	141.1	187	1.9e-55	K00698	chitin synthase [EC:2.4.1.16]
jg5897.t1	90.5	164.1	1.4e-48	K14796	nucleolar protein TMA23
jg5902.t1	254.43	584.7	9e-176	K19564	choline transport protein
jg5187.t1	148.53	462	8.7e-139	K12178	COP9 signalosome complex subunit 4
jg4526.t1	101.43	391.6	2.8e-117	K12827	splicing factor 3A subunit 3
jg6228.t1	248.23	251.3	7.2e-75	K05275	pyridoxine 4-dehydrogenase [EC:1.1.1.65]
jg4548.t1	108.97	382.3	1.3e-114	K00720	ceramide glucosyltransferase [EC:2.4.1.80]
jg5677.t1	606.87	776.3	1.1e-233	K16261	yeast amino acid transporter
jg6279.t1	457.23	1240.4	0	K10742	DNA replication ATP-dependent helicase/nuclease Dna2 [EC:5.6.2.3 3.1.-.-]
jg4865.t1	175.53	539.1	4.6e-162	K15564	CTD kinase subunit beta
jg5664.t1	103.3	278.1	6.9e-83	K08597	sentrin-specific protease 8 [EC:3.4.22.68]
jg5664.t2	103.3	280.7	1.2e-83	K08597	sentrin-specific protease 8 [EC:3.4.22.68]
jg5183.t1	43.4	430.2	4.1e-129	K00451	homogentisate 1,2-dioxygenase [EC:1.13.11.5]
jg4800.t1	141.1	475.1	1.8e-142	K00698	chitin synthase [EC:2.4.1.16]
jg6495.t1	135.53	329.4	2.2e-98	K20286	TATA element modulatory factor
jg5340.t1	472.17	2058.5	0	K12828	splicing factor 3B subunit 1
jg5346.t1	94.93	119.8	6.9e-35	K01166	ribonuclease T2 [EC:4.6.1.19]
jg5640.t1	275.03	353	1.1e-105	K11713	geranylgeranyl transferase type-1 subunit beta [EC:2.5.1.59]
jg4668.t1	421.7	425	1.8e-127	K01738	cysteine synthase [EC:2.5.1.47]
jg6241.t1	43.4	761.1	2.7e-229	K00451	homogentisate 1,2-dioxygenase [EC:1.13.11.5]
jg6241.t1	422.8	434.5	1.2e-130	K07937	ADP-ribosylation factor 1/2
jg6243.t1	561.33	832.5	9.2e-251	K10437	phenylacetate 2-hydroxylase [EC:1.14.14.54]
jg5345.t1	65.87	386.6	1.2e-115	K13344	peroxin-13
jg6000.t1	197.9	235.2	6.7e-70	K13201	nucleolysin TIA-1/TIAR
jg6000.t1	159.4	219.6	2.3e-65	K25102	tRNA selenocysteine 1-associated protein 1
jg6000.t2	197.9	234.1	1.4e-69	K13201	nucleolysin TIA-1/TIAR
jg6000.t2	159.4	225.3	4.3e-67	K25102	tRNA selenocysteine 1-associated protein 1
jg5825.t1	69.4	240.6	1.5e-71	K23563	ER membrane protein complex subunit 2
jg6130.t1	104.43	117.6	3.7e-34	K09250	cellular nucleic acid-binding protein
jg6227.t1	151.07	253.3	1.6e-75	K04711	dihydroceramidase [EC:3.5.1.-]
jg5670.t1	261.93	287.8	5.6e-86	K03448	MFS transporter, ACS family, pantothenate transporter
jg5896.t1	228.6	303	7.3e-91	K08683	3-hydroxyacyl-CoA dehydrogenase / 3-hydroxy-2-methylbutyryl-CoA dehydrogenase [EC:1.1.1.35 1.1.1.178]
jg5546.t1	239.63	928.3	2.3e-279	K15631	molybdenum cofactor sulfurtransferase [EC:2.8.1.9]
jg5800.t1	423.93	425.8	6.4e-128	K02202	cyclin-dependent kinase 7 [EC:2.7.11.22 2.7.11.23]
jg6194.t1	216.57	641.4	8.3e-193	K19572	adenosine deaminase CECR1 [EC:3.5.4.4]
jg5864.t1	330.23	370.4	5.1e-111	K07019	uncharacterized protein
jg5404.t1	146.2	500.8	2.6e-150	K01599	uroporphyrinogen decarboxylase [EC:4.1.1.37]
jg4672.t1	176.43	884.3	3.4e-266	K24976	Trk/Ktr/HKT type cation transporter
jg5189.t1	116.9	513.9	1.7e-154	K14842	ribosome biogenesis protein NSA2
jg5748.t1	116.53	822.8	2.6e-247	K11126	telomerase reverse transcriptase [EC:2.7.7.49]
jg4707.t1	92.8	340.9	3.8e-102	K23678	solute carrier family 66 (lysosomal lysine-arginine transporter), member 1
jg4913.t1	46.7	239.8	1.7e-71	K00981	phosphatidate cytidylyltransferase [EC:2.7.7.41]
jg6481.t1	1096.57	2676.9	0	K21864	voltage-dependent calcium channel
jg5654.t1	264.97	412.7	1.1e-123	K08773	RalA-binding protein 1
jg5464.t1	136.83	359.7	8.1e-108	K08964	methylthioribulose-1-phosphate dehydratase [EC:4.2.1.109]
jg4657.t1	97.37	318.4	3.4e-95	K12795	suppressor of G2 allele of SKP1
jg4453.t1	62.67	249.5	2.1e-74	K15078	structure-specific endonuclease subunit SLX1 [EC:3.6.1.-]
jg4891.t1	76	399.8	6.9e-120	K05972	acetylxylan esterase [EC:3.1.1.72]
jg6028.t1	69.23	697.2	1.1e-209	K03781	catalase [EC:1.11.1.6]
jg6036.t1	190.97	438.7	1e-131	K23333	E3 ubiquitin-protein transferase RMND5 [EC:2.3.2.27]
jg5653.t1	113.9	140.7	2e-41	K02952	small subunit ribosomal protein S13
jg4502.t1	267.6	818.2	3.4e-246	K24195	xenotropic and polytropic retrovirus receptor 1
jg4584.t1	326.97	569.3	3.5e-171	K03106	signal recognition particle subunit SRP54 [EC:3.6.5.4]
jg5096.t1	99.93	455.9	1.1e-136	K01209	alpha-L-arabinofuranosidase [EC:3.2.1.55]
jg5722.t1	417.97	918	1.5e-276	K08141	MFS transporter, SP family, general alpha glucoside:H+ symporter
jg5012.t1	120.37	577.6	2e-173	K20298	vacuolar protein sorting-associated protein 52
jg6087.t1	417.97	718.5	3.5e-216	K08141	MFS transporter, SP family, general alpha glucoside:H+ symporter
jg6059.t1	170.57	529.4	1.1e-158	K06062	histone acetyltransferase [EC:2.3.1.48]
jg6150.t1	409.23	577	2.6e-173	K14779	ATP-dependent RNA helicase DDX52/ROK1 [EC:3.6.4.13]
jg4766.t1	123.5	320.3	9e-96	K15322	tRNA-splicing endonuclease subunit Sen2 [EC:4.6.1.16]
jg5741.t1	99.73	128.9	5e-38	K12625	U6 snRNA-associated Sm-like protein LSm6
jg5004.t1	201.23	387.4	1.4e-116	K02304	precorrin-2 dehydrogenase / sirohydrochlorin ferrochelatase [EC:1.3.1.76 4.99.1.4]
jg5004.t1	142.07	148.1	1.4e-43	K24866	precorrin-2 dehydrogenase [EC:1.3.1.76]
jg6584.t1	167.5	672.6	2.9e-202	K02516	type II protein arginine methyltransferase [EC:2.1.1.320]
jg5048.t1	78.07	1290.3	0	K00688	glycogen phosphorylase [EC:2.4.1.1]
jg5833.t1	137.07	196.2	4.8e-58	K15627	tether containing UBX domain for GLUT4
jg4681.t1	203.53	727.3	6.8e-219	K03353	anaphase-promoting complex subunit 6
jg4947.t1	126.33	402.5	2.3e-120	K16578	CLIP-associating protein 1/2
jg6071.t1	90.6	540.9	1.4e-162	K12864	beta-catenin-like protein 1
jg5899.t1	508.07	639	1.3e-192	K09478	short-chain 2-methylacyl-CoA dehydrogenase [EC:1.3.8.5]
jg5270.t1	102.77	193	6.2e-57	K19356	lytic cellulose monooxygenase (C1-hydroxylating) [EC:1.14.99.54]
jg4731.t1	107.5	401.1	1.4e-120	K14397	cleavage and polyadenylation specificity factor subunit 5
jg4494.t1	16.77	395.4	1.3e-118	K01611	S-adenosylmethionine decarboxylase [EC:4.1.1.50]
jg6125.t1	341.03	498.5	5.5e-150	K24364	COP9 signalosome complex subunit 12
jg4665.t1	100.33	183.9	2.1e-54	K02863	large subunit ribosomal protein L1
jg5809.t1	196.97	210.2	2.3e-62	K00014	shikimate dehydrogenase [EC:1.1.1.25]
jg5017.t1	125.3	260.5	9.4e-78	K14775	ribosome biogenesis protein UTP30
jg5686.t1	196.77	783.7	1.1e-235	K12847	U4/U6.U5 tri-snRNP-associated protein 2
jg6484.t1	98.6	171.6	1.3e-50	K02326	DNA polymerase epsilon subunit 3 [EC:2.7.7.7]
jg6338.t1	414.83	584	1.9e-175	K23469	G2/mitotic-specific cyclin 2
jg5771.t1	148.27	215.4	7e-64	K08095	cutinase [EC:3.1.1.74]
jg5397.t1	489.9	1942.2	0	K12767	serine/threonine-protein kinase RIM15 [EC:2.7.11.1]
jg4435.t1	551.53	664.4	6.5e-200	K16948	cell division control protein 12
jg6204.t1	106.5	206.8	2.3e-61	K10992	Swi5-dependent recombination DNA repair protein 1
jg6097.t1	331.13	696.8	1.9e-209	K09252	feruloyl esterase [EC:3.1.1.73]
jg5052.t1	129.8	344	5.4e-103	K07195	exocyst complex component 7
jg6526.t1	323	458.9	1.6e-137	K18696	glycerophosphodiester phosphodiesterase [EC:3.1.4.46]
jg5429.t1	494.83	659.5	1.5e-198	K22134	MFS transporter, DHA2 family, glioxin efflux transporter
jg4661.t1	48.03	65.8	1.1e-18	K23322	aspirochlorine biosynthesis cytochrome P450 monooxygenase [EC:1.-.-.-]
jg4595.t1	34.43	80.7	5.1e-23	K15152	mediator of RNA polymerase II transcription subunit 21
jg6143.t1	201.47	595.9	3.6e-179	K12735	peptidyl-prolyl cis-trans isomerase-like 4 [EC:5.2.1.8]
jg6143.t1	185.63	322.7	1.6e-96	K01102	pyruvate dehydrogenase phosphatase [EC:3.1.3.43]
jg4862.t1	750.2	968.9	2e-291	K10858	DNA mismatch repair protein PMS2
jg6271.t1	250.37	447.5	4.5e-134	K14303	nuclear pore complex protein Nup160
jg6631.t1	90.57	281.1	5.2e-84	K13282	cyanophycinase [EC:3.4.15.6]
jg5858.t1	392.57	534.7	1.8e-160	K00108	choline dehydrogenase [EC:1.1.99.1]
jg6315.t1	141.8	929.3	9.2e-280	K14824	ribosome biogenesis protein ERB1
jg4928.t1	294.07	786	5.4e-237	K08178	MFS transporter, SHS family, lactate transporter
jg5330.t1	26.03	31	8.3e-08	K03359	anaphase-promoting complex subunit 12
jg6022.t1	228.37	263.2	2.1e-78	K20813	thymine-DNA glycosylase [EC:3.2.2.29]
jg6022.t1	178.3	178.4	7.2e-53	K03649	double-stranded uracil-DNA glycosylase [EC:3.2.2.28]
jg4742.t1	137.67	172.2	8.1e-51	K00236	succinate dehydrogenase (ubiquinone) cytochrome b560 subunit
jg5628.t1	24.57	82.6	1.5e-23	K11234	mating pheromone alpha-factor
jg5617.t1	250.7	602.3	3.4e-181	K13754	solute carrier family 24 (sodium/potassium/calcium exchanger), member 6
jg4831.t1	737.63	1097.8	0	K03347	cullin 1
jg6304.t1	586.63	879	6.6e-265	K08157	MFS transporter, DHA1 family, multidrug resistance protein
jg6002.t1	106.8	283.3	1.7e-85	K17740	scytalone dehydratase [EC:4.2.1.94]
jg4735.t1	111.03	378.3	3.3e-113	K01181	endo-1,4-beta-xylanase [EC:3.2.1.8]
jg6056.t1	45.7	241.7	6.8e-72	K03122	transcription initiation factor TFIIA large subunit
jg4880.t1	58.97	65.2	3.6e-18	K06893	uncharacterized protein
jg6295.t1	89.23	147.8	1.5e-43	K18723	nucleoporin GLE1
jg5436.t1	45.73	157	2.5e-46	K04564	superoxide dismutase, Fe-Mn family [EC:1.15.1.1]
jg5450.t1	83.03	160.7	2.1e-47	K07390	monothiol glutaredoxin
jg4990.t1	93.03	542.5	3.7e-163	K17261	adenylyl cyclase-associated protein
jg6267.t1	152.1	416.3	1.2e-124	K21991	protein unc-45
jg6038.t1	562.77	631.1	7.3e-190	K03317	concentrative nucleoside transporter, CNT family
jg6039.t1	206.83	939.8	4.7e-283	K20989	urea-proton symporter
jg4849.t1	89.27	333	1.9e-99	K12275	translocation protein SEC62
jg5923.t1	107.07	154.4	1.6e-45	K00588	caffeoyl-CoA O-methyltransferase [EC:2.1.1.104]
jg6121.t1	49.23	267.5	7.7e-80	K20523	SH3 domain-containing YSC84-like protein 1
jg5050.t1	42.53	239	3.7e-71	K20724	transmembrane protein 33
jg4756.t1	573.17	1888.2	0	K01952	phosphoribosylformylglycinamidine synthase [EC:6.3.5.3]
jg5433.t1	784.47	861.9	2.6e-259	K15711	SWI/SNF-related matrix-associated actin-dependent regulator of chromatin subfamily A3 [EC:5.6.2. 2.3.2.27]
jg5639.t1	34.5	101.4	2.7e-29	K14851	ribosomal RNA-processing protein 17
jg5644.t1	321.47	981.4	3.1e-295	K03253	translation initiation factor 3 subunit B
jg4922.t1	47.03	229.3	2.9e-68	K00949	thiamine pyrophosphokinase [EC:2.7.6.2]
jg6225.t1	122.03	211.5	4.5e-63	K14263	kynurenine formamidase [EC:3.5.1.9]
jg4615.t1	220.17	472.6	1.2e-141	K01555	fumarylacetoacetase [EC:3.7.1.2]
jg5689.t1	433.13	584	1.2e-175	K17053	tRNAThr (cytosine32-N3)-methyltransferase [EC:2.1.1.268]
jg5834.t1	35.1	184.8	7.5e-55	K02920	large subunit ribosomal protein L36e
jg6610.t1	43.4	190	3e-56	K12868	pre-mRNA-splicing factor SYF2
jg4997.t1	653.4	1886.6	0	K14950	manganese-transporting P-type ATPase [EC:7.2.2.-]
jg6382.t1	357.5	785	6.5e-236	K10747	DNA ligase 1 [EC:6.5.1.1 6.5.1.6 6.5.1.7]
jg5598.t1	138.33	398.2	2.3e-119	K10570	DNA excision repair protein ERCC-8
jg5662.t1	210.53	256.8	9.3e-77	K17891	FAD-linked sulfhydryl oxidase [EC:1.8.3.2]
jg6452.t1	302.3	330.8	5.3e-99	K00860	adenylylsulfate kinase [EC:2.7.1.25]
jg6578.t1	468.7	812.9	6.4e-245	K14675	TAG lipase / lysophosphatidylethanolamine acyltransferase [EC:3.1.1.3 2.3.1.-]
jg4699.t1	48.3	71.5	3.2e-20	K05019	chloride channel, nucleotide-sensitive, 1A
jg6314.t1	110.57	562.2	1.1e-168	K10731	DNA replication regulator SLD3
jg6514.t1	77.5	333.7	4.6e-100	K23335	glucose-induced degradation protein 4
jg5106.t1	61	193.5	1.9e-57	K18195	rhamnogalacturonan endolyase [EC:4.2.2.23]
jg4931.t1	43.53	147.8	1.2e-43	K11477	glc operon protein GlcG
jg6142.t1	135.43	558	1e-167	K23334	Ran-binding protein 9/10
jg4449.t1	354.03	386.8	6.5e-116	K14012	UBX domain-containing protein 1
jg6281.t1	283.6	585.7	4.1e-176	K01892	histidyl-tRNA synthetase [EC:6.1.1.21]
jg4917.t1	141.1	234.4	9e-70	K00698	chitin synthase [EC:2.4.1.16]
jg6579.t1	241.4	386.9	5.2e-116	K14561	U3 small nucleolar ribonucleoprotein protein IMP4
jg4804.t1	497.5	598.5	5.4e-180	K04441	p38 MAP kinase [EC:2.7.11.24]
jg5647.t1	236.83	913.7	2.3e-275	K03242	translation initiation factor 2 subunit 3
jg5595.t1	105.1	635.7	6.3e-191	K22381	E3 ubiquitin-protein ligase ZNF598 [EC:2.3.2.27]
jg4651.t1	713.67	1124.4	0	K02209	DNA replication licensing factor MCM5 [EC:5.6.2.3]
jg5162.t1	456.6	457.7	3.3e-137	K08139	MFS transporter, SP family, sugar:H+ symporter
jg4689.t1	137	414.6	2.8e-124	K01178	glucoamylase [EC:3.2.1.3]
jg6321.t1	353.23	386.2	1.1e-115	K03441	aquaglyceroporin related protein, other eukaryote
jg6311.t1	37.1	166.6	4.6e-49	K14530	ribonucleases P/MRP protein subunit RPP40 [EC:3.1.26.5]
jg4467.t1	613.33	892.7	1.3e-268	K01268	aminopeptidase I [EC:3.4.11.22]
jg4537.t1	551.43	588.9	6.1e-177	K01904	4-coumarate--CoA ligase [EC:6.2.1.12]
jg4645.t1	150.57	369.8	1.3e-110	K08900	mitochondrial chaperone BCS1
jg6249.t1	509	1011.6	0	K07375	tubulin beta
jg6301.t1	450.03	757.9	5.3e-228	K08741	DNA mismatch repair protein MSH5
jg4586.t1	194.43	218.7	3.5e-65	K22071	ferredoxin-2, mitochondrial
jg4586.t1	109.83	111.9	8.3e-33	K04755	ferredoxin, 2Fe-2S
jg4667.t1	88.07	336	1.3e-100	K03426	NAD+ diphosphatase [EC:3.6.1.22]
jg5516.t1	97.2	167.9	1.3e-49	K23504	protein SERAC1
jg6325.t1	432.4	596.1	3e-179	K10981	DNA polymerase IV [EC:2.7.7.7]
jg4652.t1	202.43	794.1	8.2e-239	K17600	vacuolar protein sorting-associated protein 54
jg6199.t1	183.1	210.3	1.7e-62	K13348	protein Mpv17
jg5908.t1	77.9	197.3	1.7e-58	K23499	required for meiotic nuclear division protein 1
jg4591.t1	206.83	851.9	1.8e-256	K20989	urea-proton symporter
jg4774.t1	100.8	207.2	1.6e-61	K18724	nucleoporin POM34
jg4472.t1	73.77	263.1	2.2e-78	K23679	solute carrier family 66, member 2
jg6445.t1	171.27	207.3	1.7e-61	K24174	N(6)-adenine-specific DNA methyltransferase [EC:2.1.1.72]
jg6248.t1	81.27	303.3	8.6e-91	K00551	phosphatidylethanolamine/phosphatidyl-N-methylethanolamine N-methyltransferase [EC:2.1.1.17 2.1.1.71]
jg6341.t1	247.27	371.6	1.4e-111	K15111	solute carrier family 25 (mitochondrial S-adenosylmethionine transporter), member 26
jg4589.t1	212.57	265.4	2.4e-79	K04940	opine dehydrogenase [EC:1.5.1.28]
jg6152.t1	246.43	515	5.9e-155	K09885	aquaporin rerated protein, other eukaryote
jg5543.t1	191.4	407.9	3.6e-122	K24350	UBX domain-containing protein 7
jg5909.t1	192.73	236.7	1.5e-70	K06688	ubiquitin-conjugating enzyme E2 C [EC:2.3.2.23]
jg5850.t1	114.9	363.7	2.4e-109	K11884	RNA-binding protein PNO1
jg4528.t1	786.03	918.2	2.2e-276	K13025	ATP-dependent RNA helicase [EC:3.6.4.13]
jg4621.t1	1064.7	1444.6	0	K23481	vacuolar protein sorting-associated protein 1
jg4857.t1	603.53	1271.8	0	K02541	DNA replication licensing factor MCM3 [EC:5.6.2.3]
jg5911.t1	61	171	1e-50	K09966	uncharacterized protein
jg4444.t1	358.47	593.6	1.1e-178	K23948	NADH:quinone reductase (non-electrogenic) [EC:1.6.5.9]
jg4444.t1	116.5	251.7	7.5e-75	K00459	nitronate monooxygenase [EC:1.13.12.16]
jg2560.t1	246.13	794.3	4.5e-239	K03857	phosphatidylinositol N-acetylglucosaminyltransferase subunit A [EC:2.4.1.198]
jg2231.t1	550.97	757.7	5.1e-228	K17890	autophagy-related protein 16-1
jg2231.t1	587.07	602.2	6.6e-181	K03361	F-box and WD-40 domain protein CDC4
jg2231.t1	314.4	534.4	2.2e-160	K24737	WD repeat-containing protein 6
jg2231.t1	340.2	404.3	3.9e-121	K25615	sperm flagellar protein 2
jg2231.t1	265.9	371.2	3.5e-111	K14004	protein transport protein SEC13
jg2231.t1	367.27	368.9	2.2e-110	K16740	jouberin
jg2231.t1	256.8	315.4	3.5e-94	K12616	enhancer of mRNA-decapping protein 4
jg2231.t1	288.57	294.5	4.7e-88	K19760	dynein assembly factor with WDR repeat domains 1
jg2231.t1	241.07	250.6	1.2e-74	K10140	DNA damage-binding protein 2
jg2231.t1	224.2	227.4	1.5e-67	K03130	transcription initiation factor TFIID subunit 5
jg2759.t1	26.87	151.3	1.2e-44	K02975	small subunit ribosomal protein S25e
jg1998.t1	79.57	96.4	7.1e-28	K07096	uncharacterized protein
jg1341.t1	219.7	429.2	6.4e-129	K00767	nicotinate-nucleotide pyrophosphorylase (carboxylating) [EC:2.4.2.19]
jg1393.t1	139.73	702.4	1.4e-211	K01939	adenylosuccinate synthase [EC:6.3.4.4]
jg1855.t1	106.9	159.3	5.6e-47	K24419	methyltransferase-like protein 27 [EC:2.1.1.-]
jg1600.t1	262.53	286.2	1.5e-85	K13354	solute carrier family 25 (peroxisomal adenine nucleotide transporter), member 17
jg1686.t1	649.67	806.9	7.4e-243	K01568	pyruvate decarboxylase [EC:4.1.1.1]
jg2190.t1	123.7	194.4	1.1e-57	K21552	methyl halide transferase [EC:2.1.1.165]
jg2651.t1	312.63	558.7	4.7e-168	K14563	rRNA 2'-O-methyltransferase fibrillarin [EC:2.1.1.-]
jg1807.t1	646.83	720.4	1.2e-216	K18083	myotubularin-related protein 6/7/8 [EC:3.1.3.64 3.1.3.95]
jg2023.t1	93.73	264.2	1.1e-78	K17987	next to BRCA1 gene 1 protein
jg2023.t2	93.73	264.5	8.9e-79	K17987	next to BRCA1 gene 1 protein
jg2109.t1	42.37	224.5	9.9e-67	K16489	protein SFI1
jg1530.t1	89.33	206.7	2.3e-61	K15364	RecQ-mediated genome instability protein 1
jg1642.t1	102.77	320.9	1.1e-95	K19356	lytic cellulose monooxygenase (C1-hydroxylating) [EC:1.14.99.54]
jg1349.t1	128.2	191.7	8.4e-57	K17103	CDP-diacylglycerol---serine O-phosphatidyltransferase [EC:2.7.8.8]
jg2331.t1	312.77	643.7	1.5e-193	K05349	beta-glucosidase [EC:3.2.1.21]
jg1363.t1	125.57	694.8	1.1e-208	K11699	RNA-dependent RNA polymerase [EC:2.7.7.48]
jg1822.t1	445.87	637.2	2.2e-191	K08853	AP2-associated kinase [EC:2.7.11.1]
jg1904.t1	240.33	738.6	2.7e-222	K15026	translation initiation factor 2A
jg2612.t1	438.93	489.4	5.2e-147	K00354	NADPH2 dehydrogenase [EC:1.6.99.1]
jg2289.t1	392.57	450.6	4.9e-135	K00108	choline dehydrogenase [EC:1.1.99.1]
jg1520.t1	484.93	1076.5	0	K09498	T-complex protein 1 subunit zeta
jg2599.t1	132	310.8	6.7e-93	K14574	ribosome maturation protein SDO1
jg1574.t1	129.83	667.6	1.3e-200	K20290	conserved oligomeric Golgi complex subunit 3
jg1628.t1	53.43	182.1	6.1e-54	K06695	26S proteasome regulatory subunit, ATPase 3, interacting protein
jg2043.t1	325.1	710.7	9.7e-214	K01279	tripeptidyl-peptidase I [EC:3.4.14.9]
jg1633.t1	459.03	585	3.2e-176	K11400	actin-related protein 4
jg1564.t1	263.43	555.6	5.9e-167	K10601	E3 ubiquitin-protein ligase synoviolin [EC:2.3.2.27]
jg2638.t1	392.57	431.9	2.2e-129	K00108	choline dehydrogenase [EC:1.1.99.1]
jg2392.t1	139.17	284.2	7.9e-85	K17656	mitochondrial splicing suppressor protein 51
jg1521.t1	633.33	712.5	2.7e-214	K01230	mannosyl-oligosaccharide alpha-1,2-mannosidase [EC:3.2.1.113]
jg2681.t1	102.77	257.2	2.2e-76	K19356	lytic cellulose monooxygenase (C1-hydroxylating) [EC:1.14.99.54]
jg2572.t1	314.23	766.9	6.8e-231	K00866	choline kinase [EC:2.7.1.32]
jg2728.t1	494.83	607.8	6.7e-183	K22134	MFS transporter, DHA2 family, glioxin efflux transporter
jg1508.t1	442.83	492.5	8.6e-149	K17739	tetrahydroxynaphthalene reductase [EC:1.1.1.252]
jg1567.t1	354.27	354.5	4.2e-106	K05607	methylglutaconyl-CoA hydratase [EC:4.2.1.18]
jg2785.t1	36	185.2	5.7e-55	K07034	uncharacterized protein
jg2184.t1	122.43	617.5	2e-185	K12580	CCR4-NOT transcription complex subunit 3
jg2457.t1	231.43	521.4	1.1e-156	K03233	elongation factor 1-gamma
jg2457.t1	60.03	94.4	3.1e-27	K00799	glutathione S-transferase [EC:2.5.1.18]
jg1682.t1	29.23	242.9	2.2e-72	K11252	histone H2B
jg2475.t1	521.17	919	1.3e-276	K13181	ATP-dependent RNA helicase DDX27 [EC:3.6.4.13]
jg1327.t1	379.97	797.9	6.5e-240	K14289	exportin-5
jg2323.t1	104.43	214.6	9.9e-64	K09250	cellular nucleic acid-binding protein
jg2532.t1	86.83	213.5	1.9e-63	K00641	homoserine O-acetyltransferase/O-succinyltransferase [EC:2.3.1.31 2.3.1.46]
jg2171.t1	67.27	309.2	4.6e-93	K12859	U5 snRNP protein, DIM1 family
jg1535.t1	158.47	482.8	6.6e-145	K09506	DnaJ homolog subfamily A member 5
jg2600.t1	434.7	499.6	4.5e-150	K13289	cathepsin A (carboxypeptidase C) [EC:3.4.16.5]
jg1606.t1	357.5	652.6	5.4e-196	K10747	DNA ligase 1 [EC:6.5.1.1 6.5.1.6 6.5.1.7]
jg1620.t1	152.17	518.7	1.4e-155	K15201	general transcription factor 3C polypeptide 3 (transcription factor C subunit 4)
jg1620.t1	61.7	197.8	9.7e-59	K20318	protein SYS1
jg1594.t1	346.7	528.1	1.2e-158	K00889	1-phosphatidylinositol-4-phosphate 5-kinase [EC:2.7.1.68]
jg1941.t1	121.17	322.1	3e-96	K01183	chitinase [EC:3.2.1.14]
jg2336.t1	136.1	715.3	5.3e-215	K15923	alpha-L-fucosidase 2 [EC:3.2.1.51]
jg1502.t1	47.03	135.3	1.3e-39	K14821	bud site selection protein 20
jg1598.t1	167.17	295.3	4e-88	K21766	tubulin-specific chaperone C
jg2573.t1	105.57	411.4	1.7e-123	K24139	auxin efflux carrier family protein
jg2375.t1	254.43	624.1	1.1e-187	K19564	choline transport protein
jg1981.t2	302.13	304.1	9e-91	K15440	tRNA-specific adenosine deaminase 1 [EC:3.5.4.34]
jg2103.t1	192.77	408.5	2.1e-122	K00750	glycogenin [EC:2.4.1.186]
jg1595.t1	534.6	839.4	4.9e-253	K03063	26S proteasome regulatory subunit T3
jg1586.t1	88.23	132.1	8.6e-39	K09001	anhydro-N-acetylmuramic acid kinase [EC:2.7.1.170]
jg2723.t1	998.17	1185	0	K00665	fatty acid synthase, animal type [EC:2.3.1.85]
jg1631.t1	298.9	659.2	6.9e-198	K18715	nucleoporin NUP159
jg2395.t1	261.93	275	4e-82	K03448	MFS transporter, ACS family, pantothenate transporter
jg2311.t1	246.03	447.8	1.9e-134	K02730	20S proteasome subunit alpha 1 [EC:3.4.25.1]
jg2337.t1	67.2	337.5	7.3e-101	K07407	alpha-galactosidase [EC:3.2.1.22]
jg2394.t1	462.2	787.5	4.5e-237	K01027	3-oxoacid CoA-transferase [EC:2.8.3.5]
jg2270.t1	688.7	857.7	8.7e-259	K17819	beta-apo-4'-carotenal oxygenase [EC:1.2.1.82]
jg1838.t1	136.2	223.7	1.4e-66	K00286	pyrroline-5-carboxylate reductase [EC:1.5.1.2]
jg1706.t1	267.67	964.1	5e-290	K14544	U3 small nucleolar RNA-associated protein 22
jg1681.t1	49.47	272.4	2.2e-81	K11251	histone H2A
jg2782.t1	94.33	216.9	1.9e-64	K02510	4-hydroxy-2-oxoheptanedioate aldolase [EC:4.1.2.52]
jg1894.t1	431.7	677.7	1.2e-203	K12591	exosome complex exonuclease RRP6 [EC:3.1.13.-]
jg1810.t1	817.4	943.2	7.1e-284	K21451	xylanolytic transcriptional activator XlnR
jg1993.t1	47.6	147.5	2.3e-43	K03135	transcription initiation factor TFIID subunit 11
jg2256.t1	53.3	112.4	9.4e-33	K12861	pre-mRNA-splicing factor SPF27
jg2577.t1	24.47	171.8	7.1e-51	K03105	signal recognition particle subunit SRP19
jg2444.t1	157.13	998.6	3e-300	K14550	U3 small nucleolar RNA-associated protein 10
jg1577.t1	688	1895.6	0	K06675	structural maintenance of chromosome 4
jg2777.t1	369.77	532.1	7.5e-160	K08192	MFS transporter, ACS family, allantoate permease
jg2777.t1	189.57	196.3	3.4e-58	K01053	gluconolactonase [EC:3.1.1.17]
jg1626.t1	124.03	357	7.5e-107	K15156	mediator of RNA polymerase II transcription subunit 14
jg2384.t1	787.23	3108	0	K00749	alpha-1,3-glucan synthase [EC:2.4.1.183]
jg2693.t1	613.83	648.2	1.1e-194	K19360	nephrocystin-3
jg2693.t1	182.4	252.6	2.6e-75	K24934	tetratricopeptide repeat protein 23
jg2558.t1	335.2	506.3	2.3e-152	K06004	aspergillopepsin I [EC:3.4.23.18]
jg2688.t1	117.63	350.9	4.2e-105	K25164	WD repeat-containing protein WRAP73
jg1716.t1	195.07	305.6	2.7e-91	K10436	microtubule-associated protein, RP/EB family
jg2575.t1	319.1	561.6	1.1e-168	K09540	translocation protein SEC63
jg2556.t1	125.57	249.6	2.1e-74	K11699	RNA-dependent RNA polymerase [EC:2.7.7.48]
jg2365.t1	117.5	330.2	1.2e-98	K19850	protein OPY2
jg1514.t1	224.2	674.2	1.7e-202	K03130	transcription initiation factor TFIID subunit 5
jg2286.t1	131.2	161	2.1e-47	K21820	unspecific peroxygenase [EC:1.11.2.1]
jg2005.t1	172.37	266	1.7e-79	K10669	2'-phosphotransferase [EC:2.7.1.160]
jg2487.t1	45.73	467.4	1.3e-140	K22733	magnesium transporter
jg2008.t1	261.93	269.6	1.8e-80	K03448	MFS transporter, ACS family, pantothenate transporter
jg2636.t1	507.13	556.6	3.7e-167	K06666	general transcriptional corepressor TUP1
jg2636.t1	122.23	140.5	2.8e-41	K06867	uncharacterized protein
jg1312.t1	193.47	1033.6	0	K12600	superkiller protein 3
jg1408.t1	42.97	183.3	3.2e-54	K15414	complement component 1 Q subcomponent-binding protein, mitochondrial
jg1306.t1	304.47	915	1.9e-275	K11756	chromatin structure-remodeling complex subunit RSC1/2
jg1614.t1	211	590.9	9.9e-178	K03250	translation initiation factor 3 subunit E
jg1350.t1	69.63	225.8	1.8e-67	K11128	H/ACA ribonucleoprotein complex subunit 1
jg1355.t1	105	210.7	1.4e-62	K11244	cell wall integrity and stress response component
jg2177.t1	73.37	499.5	2.6e-150	K00948	ribose-phosphate pyrophosphokinase [EC:2.7.6.1]
jg2275.t1	177.27	697.1	1.2e-209	K00031	isocitrate dehydrogenase [EC:1.1.1.42]
jg2209.t1	70.53	83.6	5.5e-24	K25304	DNA-directed RNA polymerase III subunit RPC9
jg1659.t1	345.53	1065.5	0	K11359	transcriptional activator SPT7
jg2716.t1	178.83	195.6	5.6e-58	K03179	4-hydroxybenzoate polyprenyltransferase [EC:2.5.1.39]
jg1443.t1	122.23	123.6	4.1e-36	K06867	uncharacterized protein
jg1409.t1	264.1	389.2	9.4e-117	K15100	solute carrier family 25 (mitochondrial citrate transporter), member 1
jg1711.t1	206.6	534.6	2.3e-160	K03349	anaphase-promoting complex subunit 2
jg2652.t1	146.63	297.1	8.2e-89	K02880	large subunit ribosomal protein L17e
jg1946.t1	51.4	132.8	6e-39	K01304	pyroglutamyl-peptidase [EC:3.4.19.3]
jg2265.t1	586.63	851.5	1.4e-256	K08157	MFS transporter, DHA1 family, multidrug resistance protein
jg1329.t1	350.83	445.1	1.7e-133	K09523	DnaJ homolog subfamily C member 3
jg1689.t1	400.33	431.1	2.8e-129	K01580	glutamate decarboxylase [EC:4.1.1.15]
jg1824.t1	311.6	490.7	2.6e-147	K00637	sterol O-acyltransferase [EC:2.3.1.26]
jg2715.t1	122.43	137.8	1.9e-40	K01069	hydroxyacylglutathione hydrolase [EC:3.1.2.6]
jg2330.t1	177.4	256.4	2.1e-76	K00505	tyrosinase [EC:1.14.18.1]
jg1464.t1	221.23	313.9	6.3e-94	K15445	tRNA (guanine9-N1)-methyltransferase [EC:2.1.1.221]
jg2154.t1	96.23	342.4	7.1e-103	K02537	mitotic spindle assembly checkpoint protein MAD2
jg2281.t1	165.23	503.2	7.1e-151	K01194	alpha,alpha-trehalase [EC:3.2.1.28]
jg2130.t1	121.47	340.5	8.5e-102	K20295	conserved oligomeric Golgi complex subunit 8
jg2479.t1	162.43	259.3	2.2e-77	K05609	ubiquitin carboxyl-terminal hydrolase L3 [EC:3.4.19.12]
jg2366.t1	131.33	151.7	1.2e-44	K07127	5-hydroxyisourate hydrolase [EC:3.5.2.17]
jg1820.t1	63.13	240.1	1.1e-71	K02951	small subunit ribosomal protein S12e
jg1385.t1	124.7	255.8	3.6e-76	K24611	AMME syndrome candidate gene 1 protein
jg2254.t1	463.17	638.3	8.9e-192	K19791	iron transport multicopper oxidase
jg2764.t1	178.83	422.8	7e-127	K13690	alpha-1,3-mannosyltransferase [EC:2.4.1.-]
jg1335.t1	220.07	530.1	2.1e-159	K03953	NADH dehydrogenase (ubiquinone) 1 alpha subcomplex subunit 9
jg1615.t1	42.27	124.6	1.8e-36	K17430	large subunit ribosomal protein L49
jg2173.t1	52.53	55.7	1.7e-15	K13113	ubiquitin-like protein 5
jg2217.t1	17.17	19.2	0.00029	K01607	4-carboxymuconolactone decarboxylase [EC:4.1.1.44]
jg2325.t1	195.27	217.9	9.4e-65	K14394	low molecular weight phosphotyrosine protein phosphatase [EC:3.1.3.2 3.1.3.48]
jg2325.t1	129.6	151.6	1.1e-44	K25307	low molecular weight protein-tyrosine phosphatase [EC:3.1.3.48]
jg1323.t1	556.4	578	1.3e-173	K19788	obg-like ATPase 1
jg1748.t1	74.57	263.6	8.9e-79	K00456	cysteine dioxygenase [EC:1.13.11.20]
jg1621.t1	59.9	98.4	2.2e-28	K18179	cytochrome c oxidase assembly factor 6
jg2042.t1	374.87	594.1	1.3e-178	K01288	carboxypeptidase D [EC:3.4.16.6]
jg1977.t1	298.4	474.6	2.9e-142	K18469	TBC1 domain family member 5
jg2403.t1	726.6	955.8	1e-287	K15920	xylan 1,4-beta-xylosidase [EC:3.2.1.37]
jg2403.t1	312.77	421.9	1.7e-126	K05349	beta-glucosidase [EC:3.2.1.21]
jg2418.t1	128.1	402.4	2.4e-120	K21452	bZIP-type transcription factor MBZ1
jg2412.t1	223.17	521.7	9.3e-157	K15264	25S rRNA (cytosine2278-C5)-methyltransferase [EC:2.1.1.311]
jg2238.t1	98.2	644.3	1.2e-193	K21989	calcium permeable stress-gated cation channel
jg2659.t1	361.77	367.7	3.2e-110	K13421	uridine monophosphate synthetase [EC:2.4.2.10 4.1.1.23]
jg2696.t1	112.63	419.4	1.5e-125	K11361	transcription factor SPT20
jg1313.t1	193.47	217.3	1.2e-64	K12600	superkiller protein 3
jg1584.t1	56.1	208.4	8.1e-62	K14801	pre-rRNA-processing protein TSR4
jg1325.t1	52.43	90.5	4.4e-26	K14686	solute carrier family 31 (copper transporter), member 1
jg2435.t1	380.87	468.2	6.8e-141	K21053	adenine deaminase [EC:3.5.4.2]
jg2439.t1	66.83	280.7	9.8e-84	K12817	pre-mRNA-splicing factor 18
jg2250.t1	509.4	766.1	2.2e-230	K01301	N-acetylated-alpha-linked acidic dipeptidase [EC:3.4.17.21]
jg2143.t1	133.53	138.8	1.2e-40	K19619	tyrosyl-DNA phosphodiesterase 2 [EC:3.1.4.-]
jg1446.t1	229.23	230.1	2.6e-68	K12494	PH and SEC7 domain-containing protein
jg2610.t1	272.9	322.4	2.2e-96	K08832	serine/threonine-protein kinase SRPK3 [EC:2.7.11.1]
jg1823.t1	497	1163.5	0	K12391	AP-1 complex subunit gamma-1
jg2512.t1	301.73	309.7	2e-92	K01426	amidase [EC:3.5.1.4]
jg1762.t1	54.27	133.1	6.2e-39	K07005	uncharacterized protein
jg1672.t1	420.83	450.3	2.7e-135	K08794	calcium/calmodulin-dependent protein kinase I [EC:2.7.11.17]
jg1698.t1	76.93	289	2.6e-86	K00573	protein-L-isoaspartate(D-aspartate) O-methyltransferase [EC:2.1.1.77]
jg1623.t1	378.07	604.6	9.2e-182	K01893	asparaginyl-tRNA synthetase [EC:6.1.1.22]
jg2125.t1	87.7	105.4	1.7e-30	K03098	apolipoprotein D and lipocalin family protein
jg2317.t1	436.7	893.6	6.5e-269	K16570	gamma-tubulin complex component 3
jg1315.t1	77.9	314.7	4.2e-94	K23499	required for meiotic nuclear division protein 1
jg2247.t1	4988.27	5624.3	0	K23665	fumiquinazoline F synthetase [EC:6.3.2.-]
jg1337.t1	88.13	628.1	8.9e-189	K05289	GPI-anchor transamidase subunit GAA1
jg2095.t1	370.6	457.1	3.3e-137	K03362	F-box and WD-40 domain protein 1/11
jg1966.t1	288.8	489.3	8.7e-147	K18738	heterogeneous nuclear rnp K-like protein
jg2282.t1	48.47	162.1	8e-48	K03627	putative transcription factor
jg1854.t1	494.83	564.5	8.8e-170	K22134	MFS transporter, DHA2 family, glioxin efflux transporter
jg2738.t1	633.73	1301.7	0	K12830	splicing factor 3B subunit 3
jg2647.t1	89.57	225	6.7e-67	K03357	anaphase-promoting complex subunit 10
jg2185.t1	37.2	222.5	2.6e-66	K07560	D-aminoacyl-tRNA deacylase [EC:3.1.1.96]
jg2185.t2	37.2	230.8	8.1e-69	K07560	D-aminoacyl-tRNA deacylase [EC:3.1.1.96]
jg2153.t1	1088.03	1105.7	0	K21594	translation factor GUF1, mitochondrial [EC:3.6.5.-]
jg2092.t1	354.5	551.4	1.3e-165	K14549	U3 small nucleolar RNA-associated protein 15
jg2517.t1	101.37	332.8	7.5e-100	K21141	autophagy-related protein 27
jg1864.t1	572.87	1038.5	0	K09499	T-complex protein 1 subunit eta
jg1945.t1	364.8	509.4	2.7e-153	K00480	salicylate hydroxylase [EC:1.14.13.1]
jg1426.t1	439.3	661.2	1.4e-198	K11593	eukaryotic translation initiation factor 2C
jg2574.t1	521.03	770.8	8.3e-232	K11227	mitogen-activated protein kinase kinase [EC:2.7.12.2]
jg2481.t1	95.97	769.9	8.7e-232	K09704	uncharacterized protein
jg1573.t1	67.17	762.2	3e-229	K00600	glycine hydroxymethyltransferase [EC:2.1.2.1]
jg1314.t1	52.27	121.5	1.7e-35	K14854	ribosome assembly protein 3
jg2452.t1	130.9	511.1	8e-154	K03639	GTP 3',8-cyclase [EC:4.1.99.22]
jg2452.t1	60.1	241.8	3.9e-72	K03637	cyclic pyranopterin monophosphate synthase [EC:4.6.1.17]
jg1569.t1	95.17	258.7	2.6e-77	K22855	EEF1A lysine methyltransferase 1 [EC:2.1.1.-]
jg1764.t1	79.2	136.9	2.3e-40	K03676	glutaredoxin 3
jg2306.t1	172.97	225.3	6e-67	K12194	charged multivesicular body protein 4A/B
jg2706.t1	159.07	444.2	3.1e-133	K15102	solute carrier family 25 (mitochondrial phosphate transporter), member 3
jg1892.t1	31.3	77.1	4.6e-22	K18184	cytochrome c oxidase assembly protein subunit 20
jg1790.t1	72.43	136.8	3.5e-40	K09539	DnaJ homolog subfamily C member 19
jg2571.t1	170.93	291.5	2.8e-87	K02957	small subunit ribosomal protein S15Ae
jg1975.t1	633.7	901	3.7e-271	K03165	DNA topoisomerase III [EC:5.6.2.1]
jg2224.t1	676.43	783.3	2.3e-235	K04464	mitogen-activated protein kinase 7 [EC:2.7.11.24]
jg1490.t1	885.4	1394	0	K05658	ATP-binding cassette, subfamily B (MDR/TAP), member 1 [EC:7.6.2.2]
jg2299.t1	217.77	417	2.5e-125	K02998	small subunit ribosomal protein SAe
jg1472.t1	82.17	90.4	4.1e-26	K01104	protein-tyrosine phosphatase [EC:3.1.3.48]
jg1870.t1	123.17	218.5	5.1e-65	K02969	small subunit ribosomal protein S20e
jg1445.t1	97.2	142.1	8.3e-42	K23504	protein SERAC1
jg1739.t1	602.57	686.3	1.4e-206	K14778	ATP-dependent RNA helicase DDX49/DBP8 [EC:3.6.4.13]
jg2058.t1	294.83	626.1	5.8e-188	K05841	sterol 3beta-glucosyltransferase [EC:2.4.1.173]
jg1601.t1	265.73	727.3	1.1e-218	K08576	calpain-7 [EC:3.4.22.-]
jg1607.t1	47.6	197.3	1.9e-58	K03113	translation initiation factor 1
jg1607.t1	181.23	192.2	7.3e-57	K03352	anaphase-promoting complex subunit 5
jg1804.t1	175.47	511.2	8.9e-154	K02985	small subunit ribosomal protein S3e
jg1537.t1	77.8	113.2	5.1e-33	K01759	lactoylglutathione lyase [EC:4.4.1.5]
jg1707.t1	276.53	1275	0	K03348	anaphase-promoting complex subunit 1
jg1345.t1	405.03	422.4	1e-126	K00654	serine palmitoyltransferase [EC:2.3.1.50]
jg1351.t1	145.47	1068	0	K01868	threonyl-tRNA synthetase [EC:6.1.1.3]
jg2075.t1	17.83	235.2	5.1e-70	K01673	carbonic anhydrase [EC:4.2.1.1]
jg1831.t1	156.47	710.6	7.1e-214	K06063	SNW domain-containing protein 1
jg1701.t1	78.97	196.9	2.6e-58	K02307	DASH complex subunit DAM1
jg2253.t1	79.03	502	8.2e-151	K01266	D-aminopeptidase [EC:3.4.11.19]
jg1765.t1	138.7	901.5	1.6e-271	K03456	serine/threonine-protein phosphatase 2A regulatory subunit A
jg2112.t1	118.1	176.6	4.2e-52	K17878	EEF1A N-terminal glycine/lysine methyltransferase [EC:2.1.1.-]
jg2113.t1	101.5	293.3	1.3e-87	K22856	EEF1A lysine methyltransferase 2 [EC:2.1.1.-]
jg1618.t1	101.97	252	3.4e-75	K17786	MICOS complex subunit MIC26
jg1463.t1	57	146.2	4.4e-43	K11353	NADH dehydrogenase (ubiquinone) 1 alpha subcomplex subunit 13
jg1931.t1	99.9	232.5	4.4e-69	K13108	smad nuclear-interacting protein 1
jg2098.t1	108.57	130.7	3.9e-38	K14649	transcription initiation factor TFIID subunit 8
jg1352.t1	191.7	353.5	4.4e-106	K13028	aliphatic aldoxime dehydratase [EC:4.8.1.2]
jg2277.t1	1401.13	1669.8	0	K00288	methylenetetrahydrofolate dehydrogenase (NADP+) / methenyltetrahydrofolate cyclohydrolase / formyltetrahydrofolate synthetase [EC:1.5.1.5 3.5.4.9 6.3.4.3]
jg2277.t1	554.37	876.9	3.1e-264	K01938	formate--tetrahydrofolate ligase [EC:6.3.4.3]
jg2071.t1	206.23	462.8	3.9e-139	K01433	formyltetrahydrofolate deformylase [EC:3.5.1.10]
jg1387.t1	261.93	274.8	4.9e-82	K03448	MFS transporter, ACS family, pantothenate transporter
jg2767.t1	860.57	1102.7	0	K10877	DNA repair and recombination protein RAD54B [EC:5.6.2.-]
jg2129.t1	293.07	315.8	2.6e-94	K10581	ubiquitin-conjugating enzyme E2 O [EC:2.3.2.24]
jg2222.t1	435.83	514.8	1e-154	K22992	cytochrome P450 family 628
jg1900.t1	89.5	356.6	1.2e-106	K09140	pre-rRNA-processing protein TSR3
jg2208.t1	534.1	695.7	1.9e-209	K14565	nucleolar protein 58
jg2501.t1	90.33	185	3.3e-55	K12626	U6 snRNA-associated Sm-like protein LSm7
[truncated: 2,737 more rows]
[truncated: 1 more columns]

## Sheet: Table S9
Table S9 Pfam Annotation.
Gene	Pfam_id	Pfam_annotation	Hit_start	Hit_end	P-value
jg1.t1	PF06985	Heterokaryon incompatibility protein (HET)	19	179	3.6e-30
jg10.t1	PF01565	FAD binding domain	63	196	3.5e-25
jg1000.t1	PF01251	Ribosomal protein S7e	11	193	6e-78
jg10000.t1	PF00172	Fungal Zn(2)-Cys(6) binuclear cluster domain	223	259	4.3e-09
jg10002.t1	PF14226	non-haem dioxygenase in morphine synthesis N-terminal	38	142	4.2e-15
jg10002.t1	PF03171	2OG-Fe(II) oxygenase superfamily	211	288	1.4e-12
jg10003.t1	PF07690	Major Facilitator Superfamily	78	425	8.3e-31
jg10004.t1	PF03959	Serine hydrolase (FSH1)	36	269	1.4e-63
jg10005.t1	PF01399	PCI domain	329	440	1.3e-20
jg10005.t1	PF18098	26S proteasome regulatory subunit RPN5 C-terminal domain	446	478	2.1e-16
jg10008.t1	PF11416	Syntaxin-5 N-terminal, Sly1p-binding domain	4	22	2e-07
jg10008.t1	PF05739	SNARE domain	288	340	2.3e-11
jg1001.t1	PF14497	Glutathione S-transferase, C-terminal domain	125	236	1.5e-32
jg10010.t1	PF00735	Septin	211	334	2.2e-08
jg10010.t1	PF00735	Septin	360	423	1e-09
jg10010.t1	PF00735	Septin	515	571	4.7e-11
jg10013.t1	PF13967	Late exocytosis, associated with Golgi transport	35	186	4.9e-39
jg10013.t1	PF14703	Cytosolic domain of 10TM putative phosphate transporter	210	376	3.5e-36
jg10013.t1	PF02714	Calcium-dependent channel, 7TM region, putative phosphate	387	668	3.6e-69
jg10014.t1	PF03980	Nnf1	65	176	2e-27
jg10015.t1	PF03443	Auxiliary Activity family 9 (formerly GH61)	31	219	2e-56
jg10016.t1	PF13649	Methyltransferase domain	51	146	1.5e-08
jg10019.t1	PF01182	Glucosamine-6-phosphate isomerases/6-phosphogluconolactonase	13	243	2.4e-69
jg10022.t1	PF03992	Antibiotic biosynthesis monooxygenase	14	78	4.2e-08
jg10022.t1	PF11905	Domain of unknown function (DUF3425)	452	567	1.1e-18
jg10023.t1	PF13673	Acetyltransferase (GNAT) domain	178	237	6.1e-10
jg10024.t1	PF11915	Protein of unknown function (DUF3433)	320	410	1.2e-10
jg10024.t1	PF11915	Protein of unknown function (DUF3433)	623	714	8.8e-21
jg10025.t1	PF00856	SET domain	235	466	7.5e-06
jg10027.t1	PF00076	RNA recognition motif. (a.k.a. RRM, RBD, or RNP domain)	201	270	7.8e-07
jg10029.t1	PF02037	SAP domain	5	37	1.1e-11
jg10029.t1	PF18592	Tho1/MOS11 C-terminal domain	160	197	1.2e-12
jg1003.t1	PF05547	Immune inhibitor A peptidase M6	111	308	6.6e-16
jg10030.t1	PF07690	Major Facilitator Superfamily	66	350	5.4e-18
jg10031.t1	PF01822	WSC domain	46	125	7.2e-15
jg10031.t1	PF01822	WSC domain	156	236	5.1e-18
jg10032.t1	PF00400	WD domain, G-beta repeat	119	154	0.01
jg10032.t1	PF00400	WD domain, G-beta repeat	169	209	0.024
jg10033.t1	PF10275	Peptidase C65 Otubain	27	275	1.4e-64
jg10034.t1	PF01399	PCI domain	315	416	5.7e-20
jg10035.t1	PF00071	Ras family	13	184	1.1e-54
jg10036.t1	PF01791	DeoC/LacD family aldolase	248	358	2.4e-06
jg10037.t1	PF01667	Ribosomal protein S27	28	82	1.3e-28
jg10038.t1	PF00163	Ribosomal protein S4/S9 N-terminal domain	16	60	5e-05
jg10038.t1	PF01479	S4 domain	105	148	1.1e-11
jg10039.t1	PF01157	Ribosomal protein L21e	1	101	4e-46
jg1004.t1	PF03184	DDE superfamily endonuclease	1	94	4.6e-14
jg10040.t1	PF01328	Peroxidase, family 2	22	218	2.3e-44
jg10043.t1	PF11710	G protein-coupled glucose receptor regulating Gpa2	36	229	2.1e-24
jg10043.t1	PF11970	G protein-coupled glucose receptor regulating Gpa2 C-term	235	300	3.4e-05
jg10044.t1	PF00171	Aldehyde dehydrogenase family	63	525	7.7e-165
jg10045.t1	PF00005	ABC transporter	389	542	3.8e-26
jg10045.t1	PF19055	ABC-2 type transporter	572	627	1e-07
jg10045.t1	PF01061	ABC-2 type transporter	794	1003	1.9e-38
jg10046.t1	PF00155	Aminotransferase class I and II	44	372	5.5e-45
jg10047.t1	PF07690	Major Facilitator Superfamily	88	487	4.2e-46
jg10048.t1	PF01222	Ergosterol biosynthesis ERG4/ERG24 family	98	534	2e-137
jg10049.t1	PF01485	IBR domain, a half RING-finger domain	246	309	2.7e-13
jg10049.t1	PF01485	IBR domain, a half RING-finger domain	331	379	1.1e-09
jg1005.t1	PF05225	helix-turn-helix, Psq domain	31	71	1.2e-07
jg1005.t1	PF03221	Tc5 transposase DNA-binding domain	83	140	2.3e-09
jg10050.t1	PF01040	UbiA prenyltransferase family	199	459	2.3e-56
jg10051.t1	PF01851	Proteasome/cyclosome repeat	616	646	5.6e-05
jg10051.t1	PF13646	HEAT repeats	702	794	1.9e-14
jg10051.t1	PF18004	26S proteasome regulatory subunit RPN2 C-terminal domain	888	1050	1.8e-54
jg10052.t1	PF02940	mRNA capping enzyme, beta chain	146	387	1.1e-50
jg10053.t1	PF00224	Pyruvate kinase, barrel domain	32	377	2.7e-171
jg10053.t1	PF02887	Pyruvate kinase, alpha/beta domain	393	515	1.5e-37
jg10054.t1	PF08520	Fungal protein of unknown function (DUF1748)	3	72	1.9e-32
jg10054.t2	PF08520	Fungal protein of unknown function (DUF1748)	3	74	1e-30
jg10055.t1	PF00498	FHA domain	39	95	0.00028
jg10055.t1	PF16508	Second BRCT domain on Nijmegen syndrome breakage protein	257	378	5.7e-32
jg10056.t1	PF00732	GMC oxidoreductase	15	327	2.9e-64
jg10056.t1	PF05199	GMC oxidoreductase	469	612	4.4e-32
jg10057.t1	PF00264	Common central domain of tyrosinase	119	351	7.6e-49
jg10058.t1	PF00561	alpha/beta hydrolase fold	55	251	2.7e-10
jg10059.t1	PF04828	Glutathione-dependent formaldehyde-activating enzyme	40	138	2.6e-14
jg10061.t1	PF10247	Reactive mitochondrial oxygen species modulator 1	16	81	2.9e-27
jg10062.t1	PF00498	FHA domain	181	258	6.4e-17
jg10063.t1	PF12328	Rpp20 subunit of nuclear RNase MRP and P	119	288	9.3e-32
jg10064.t1	PF03099	Biotin/lipoate A/B protein ligase family	74	173	2.7e-06
jg10065.t1	PF07690	Major Facilitator Superfamily	66	412	8e-23
jg10066.t1	PF02668	Taurine catabolism dioxygenase TauD, TfdA family	11	362	5e-49
jg10068.t1	PF00225	Kinesin motor domain	85	415	1.9e-110
jg10068.t1	PF13931	Kinesin-associated microtubule-binding	999	1058	1.1e-08
jg10069.t1	PF03676	Uncharacterised protein family (UPF0183)	16	283	5.5e-34
jg10069.t1	PF03676	Uncharacterised protein family (UPF0183)	383	525	7e-11
jg1007.t1	PF00067	Cytochrome P450	46	501	7.8e-49
jg10070.t1	PF00133	tRNA synthetases class I (I, L, M and V)	55	700	4.3e-162
jg10070.t1	PF08264	Anticodon-binding domain of tRNA ligase	763	916	3.6e-18
jg10071.t1	PF05970	PIF1-like helicase	139	287	2.7e-26
jg10071.t1	PF05970	PIF1-like helicase	380	478	1.4e-11
jg10074.t1	PF05729	NACHT domain	210	358	3.4e-08
jg10074.t1	PF12796	Ankyrin repeats (3 copies)	746	835	8.3e-18
jg10074.t1	PF12796	Ankyrin repeats (3 copies)	838	900	1.3e-12
jg10074.t1	PF13637	Ankyrin repeats (many copies)	916	958	2.9e-06
jg10074.t1	PF12796	Ankyrin repeats (3 copies)	974	1063	2.8e-19
jg10074.t1	PF12796	Ankyrin repeats (3 copies)	1065	1125	3.2e-12
jg10074.t1	PF13606	Ankyrin repeat	1129	1157	9.9e-05
jg10074.t1	PF12796	Ankyrin repeats (3 copies)	1267	1347	4.7e-07
jg10076.t1	PF06985	Heterokaryon incompatibility protein (HET)	1	71	1e-06
jg10077.t1	PF00067	Cytochrome P450	57	467	2.4e-57
jg10078.t1	PF00067	Cytochrome P450	11	259	8e-20
jg10079.t1	PF00561	alpha/beta hydrolase fold	59	327	3.9e-13
jg1008.t1	PF00135	Carboxylesterase family	39	535	6.6e-78
jg10080.t1	PF04828	Glutathione-dependent formaldehyde-activating enzyme	43	145	5.9e-10
jg10081.t1	PF13520	Amino acid permease	48	539	2.1e-60
jg10083.t1	PF07690	Major Facilitator Superfamily	53	467	1.4e-35
jg10084.t1	PF07690	Major Facilitator Superfamily	39	110	1.7e-08
jg10085.t1	PF01565	FAD binding domain	45	179	9.5e-20
jg10088.t1	PF04193	PQ loop repeat	52	111	3.5e-13
jg10088.t1	PF04193	PQ loop repeat	169	223	1.1e-06
jg1009.t1	PF00172	Fungal Zn(2)-Cys(6) binuclear cluster domain	2	33	2.2e-06
jg1009.t1	PF11951	Fungal specific transcription factor domain	184	307	6.7e-09
jg1009.t1	PF00069	Protein kinase domain	557	811	5.1e-22
jg10091.t1	PF04193	PQ loop repeat	13	71	4.8e-17
jg10091.t1	PF04193	PQ loop repeat	168	225	3.9e-17
jg10091.t1	PF13426	PAS domain	708	803	1.5e-12
jg10091.t2	PF04193	PQ loop repeat	13	71	4.8e-17
jg10091.t2	PF04193	PQ loop repeat	168	225	4e-17
jg10091.t2	PF13426	PAS domain	709	804	1.5e-12
jg10092.t1	PF13673	Acetyltransferase (GNAT) domain	87	167	1e-07
jg10093.t1	PF00149	Calcineurin-like phosphoesterase	31	236	4e-11
jg10094.t1	PF10680	RNA polymerase I specific transcription initiation factor	89	170	2.2e-15
jg10096.t1	PF11735	Cryptococcal mannosyltransferase 1	62	320	1.4e-80
jg10097.t1	PF07690	Major Facilitator Superfamily	129	529	8.2e-38
jg10098.t1	PF00578	AhpC/TSA family	36	172	9.9e-31
jg10098.t1	PF10417	C-terminal domain of 1-Cys peroxiredoxin	193	227	1.1e-08
jg10099.t1	PF13415	Galactose oxidase, central domain	364	416	1.8e-10
jg101.t1	PF00400	WD domain, G-beta repeat	211	248	0.0038
jg101.t1	PF17120	Zinc-ribbon, C4HC2 type	1535	1566	1.2e-08
jg1010.t1	PF05721	Phytanoyl-CoA dioxygenase (PhyH)	50	301	1.1e-12
jg10103.t1	PF13649	Methyltransferase domain	93	192	1.7e-08
jg10103.t2	PF13649	Methyltransferase domain	93	180	1e-07
jg10104.t1	PF07690	Major Facilitator Superfamily	59	324	1.4e-14
jg10105.t1	PF00135	Carboxylesterase family	22	360	1.4e-71
jg10105.t1	PF00135	Carboxylesterase family	377	498	2.3e-06
jg10107.t1	PF00071	Ras family	20	184	7.8e-59
jg10108.t1	PF02383	SacI homology domain	59	406	2e-90
jg10110.t1	PF09731	Mitochondrial inner membrane protein	105	251	9.9e-19
jg10110.t1	PF09731	Mitochondrial inner membrane protein	225	623	4.3e-116
jg10114.t1	PF09347	Domain of unknown function (DUF1989)	54	94	4.3e-06
jg10114.t1	PF09347	Domain of unknown function (DUF1989)	353	508	5.3e-19
jg10116.t1	PF00814	tRNA N6-adenosine threonylcarbamoyltransferase	54	148	1.4e-22
jg10116.t1	PF00814	tRNA N6-adenosine threonylcarbamoyltransferase	178	416	3.2e-29
jg10117.t1	PF11815	Domain of unknown function (DUF3336)	140	288	3.6e-52
jg10117.t1	PF01734	Patatin-like phospholipase	297	486	5.9e-18
jg10118.t1	PF00096	Zinc finger, C2H2 type	71	95	0.0018
jg10118.t1	PF00096	Zinc finger, C2H2 type	101	126	0.00022
jg10118.t1	PF00096	Zinc finger, C2H2 type	133	157	0.00097
jg10118.t1	PF00096	Zinc finger, C2H2 type	281	303	0.00024
jg10118.t1	PF00096	Zinc finger, C2H2 type	312	337	0.00093
jg10118.t1	PF00096	Zinc finger, C2H2 type	367	384	0.00096
jg10119.t1	PF01474	Class-II DAHP synthetase family	7	452	3.4e-206
jg10121.t1	PF03572	Peptidase family S41	353	564	2.1e-07
jg10122.t1	PF03537	Glycoside-hydrolase family GH114	32	231	2.7e-74
jg10123.t1	PF00187	Chitin recognition protein	260	303	2.7e-08
jg10123.t1	PF00187	Chitin recognition protein	333	376	2.1e-07
jg10123.t1	PF00187	Chitin recognition protein	427	468	4.4e-09
jg10123.t1	PF07250	Glyoxal oxidase N-terminus	523	749	3.7e-39
jg10123.t1	PF09118	Domain of unknown function (DUF1929)	898	1000	1.9e-25
jg10125.t1	PF07690	Major Facilitator Superfamily	64	444	5.3e-32
jg10126.t1	PF04127	DNA / pantothenate metabolism flavoprotein	43	98	5.1e-06
jg10127.t1	PF04082	Fungal specific transcription factor domain	214	424	8.5e-18
jg10128.t1	PF17292	POB3-like N-terminal PH domain	54	145	2.5e-26
jg10128.t1	PF03531	Structure-specific recognition protein (SSRP1)	152	236	5.5e-30
jg10128.t1	PF08512	Histone chaperone Rttp106-like	427	518	2.4e-26
jg10129.t1	PF00172	Fungal Zn(2)-Cys(6) binuclear cluster domain	6	36	1.5e-05
jg10129.t1	PF11951	Fungal specific transcription factor domain	276	693	2.9e-09
jg1013.t1	PF00350	Dynamin family	289	532	3.1e-14
jg10133.t1	PF12937	F-box-like	27	70	1.8e-08
jg10134.t1	PF13673	Acetyltransferase (GNAT) domain	68	142	3.5e-10
jg10136.t1	PF06101	Vacuolar protein sorting-associated protein 62	153	221	3.9e-10
jg10137.t1	PF13639	Ring finger domain	64	110	1.5e-08
jg10137.t1	PF00385	Chromo (CHRromatin Organisation MOdifier) domain	289	325	2.7e-06
jg10138.t1	PF01784	NIF3 (NGG1p interacting factor 3)	110	275	1.2e-09
jg10139.t1	PF07973	Threonyl and Alanyl tRNA synthetase second additional domain	231	273	3.3e-09
jg1014.t1	PF01222	Ergosterol biosynthesis ERG4/ERG24 family	15	492	4.6e-155
jg10140.t1	PF00722	Glycosyl hydrolases family 16	78	167	3e-08
jg10141.t1	PF16155	Domain of unknown function (DUF4863)	27	179	2.6e-68
jg10142.t1	PF01557	Fumarylacetoacetate (FAA) hydrolase family	81	292	2.1e-57
jg10143.t1	PF00004	ATPase family associated with various cellular activities (AAA)	424	540	4.9e-15
jg10144.t1	PF06985	Heterokaryon incompatibility protein (HET)	857	1010	1.6e-34
jg10145.t1	PF01544	CorA-like Mg2+ transporter protein	431	501	5.2e-09
jg10147.t1	PF00732	GMC oxidoreductase	14	322	9.5e-68
jg10147.t1	PF05199	GMC oxidoreductase	432	595	3.6e-33
jg10149.t1	PF01494	FAD binding domain	87	430	4.8e-14
jg1015.t1	PF02157	Mannose-6-phosphate receptor	180	314	1.5e-14
jg10150.t1	PF08153	NGP1NT (NUC091) domain	45	177	2.8e-46
jg10150.t1	PF01926	50S ribosome-binding GTPase	323	385	1.2e-13
jg10154.t1	PF01812	5-formyltetrahydrofolate cyclo-ligase family	49	196	1.7e-06
jg10155.t1	PF13593	SBF-like CPA transporter family (DUF4137)	81	410	1.1e-88
jg10158.t1	PF00300	Histidine phosphatase superfamily (branch 1)	107	297	1.5e-10
jg1016.t1	PF00389	D-isomer specific 2-hydroxyacid dehydrogenase, catalytic domain	35	128	5.6e-16
jg1016.t1	PF02826	D-isomer specific 2-hydroxyacid dehydrogenase, NAD binding domain	129	313	5.1e-50
jg10160.t1	PF00389	D-isomer specific 2-hydroxyacid dehydrogenase, catalytic domain	45	384	2.8e-10
jg10160.t1	PF02826	D-isomer specific 2-hydroxyacid dehydrogenase, NAD binding domain	149	352	5.9e-42
jg10162.t1	PF00173	Cytochrome b5-like Heme/Steroid binding domain	248	319	2.9e-14
jg10163.t1	PF17767	Nicotinate phosphoribosyltransferase (NAPRTase) N-terminal domain	17	148	1.1e-36
jg10163.t1	PF04095	Nicotinate phosphoribosyltransferase (NAPRTase) family	182	436	5.2e-47
jg10164.t1	PF00804	Syntaxin	72	239	7.5e-19
jg10164.t1	PF05739	SNARE domain	242	292	3e-11
jg10165.t1	PF00069	Protein kinase domain	4	233	9.3e-27
jg10170.t1	PF00153	Mitochondrial carrier protein	149	232	1.7e-12
jg10171.t1	PF14826	FACT complex subunit SPT16 N-terminal lobe domain	7	167	8.2e-51
jg10171.t1	PF00557	Metallopeptidase family M24	185	392	1.5e-24
jg10171.t1	PF08644	FACT complex subunit (SPT16/CDC68)	539	689	2.3e-52
jg10171.t1	PF08512	Histone chaperone Rttp106-like	814	900	4.2e-16
jg10172.t1	PF02225	PA domain	164	231	1.1e-07
jg10172.t1	PF13639	Ring finger domain	605	649	8.6e-12
jg10173.t1	PF00230	Major intrinsic protein	47	261	2.3e-51
jg10174.t1	PF13472	GDSL-like Lipase/Acylhydrolase family	224	412	7.2e-21
jg10175.t1	PF12796	Ankyrin repeats (3 copies)	125	214	4.9e-11
jg10176.t1	PF00664	ABC transporter transmembrane region	275	503	4.2e-06
jg10176.t1	PF00005	ABC transporter	626	759	7.6e-16
jg10176.t1	PF00664	ABC transporter transmembrane region	892	1150	8.2e-19
jg10177.t1	PF04479	RTA1 like protein	148	364	3.2e-53
jg10178.t1	PF03109	ABC1 atypical kinase-like domain	152	466	1.2e-56
jg10179.t1	PF09811	Essential protein Yae1, N terminal	69	106	3.9e-13
jg1018.t1	PF06371	Diaphanous GTPase-binding Domain	273	487	1.7e-67
jg1018.t1	PF06367	Diaphanous FH3 Domain	516	718	6.8e-50
jg1018.t1	PF02181	Formin Homology 2 Domain	1109	1501	2e-80
jg10180.t1	PF00106	short chain dehydrogenase	35	133	3.8e-09
jg10181.t1	PF03928	Haem-degrading	39	165	2.2e-28
jg10182.t1	PF00083	Sugar (and other) transporter	22	481	4.1e-104
jg10185.t1	PF05691	Raffinose synthase or seed imbibition protein Sip1	323	676	2.8e-47
jg10186.t1	PF00579	tRNA synthetases class I (W and Y)	85	404	1.4e-71
jg10186.t1	PF16714	Tyrosyl-tRNA synthetase C-terminal domain	464	574	6.1e-30
jg10188.t1	PF01875	Memo-like protein	8	331	6.5e-71
jg1019.t1	PF00141	Peroxidase	100	279	1.8e-33
jg10190.t1	PF04969	CS domain	29	108	5.4e-17
jg10191.t1	PF07651	ANTH domain	5	263	6.5e-62
jg10192.t1	PF01636	Phosphotransferase enzyme family	30	152	4.5e-06
jg10193.t1	PF00501	AMP-binding enzyme	63	542	1.5e-58
jg10193.t1	PF13193	AMP-binding enzyme C-terminal domain	551	635	7.9e-12
jg10194.t1	PF00152	tRNA synthetases class II (D, K and N)	177	632	3.2e-89
jg10197.t1	PF00795	Carbon-nitrogen hydrolase	8	301	4.1e-41
jg10197.t1	PF01177	Asp/Glu/Hydantoin racemase	366	575	4.4e-53
jg10198.t1	PF01636	Phosphotransferase enzyme family	62	295	2.9e-15
jg102.t1	PF00179	Ubiquitin-conjugating enzyme	7	142	3.4e-48
jg1020.t1	PF02668	Taurine catabolism dioxygenase TauD, TfdA family	43	326	1.1e-53
jg10201.t1	PF00106	short chain dehydrogenase	7	46	4.7e-07
jg10201.t1	PF00106	short chain dehydrogenase	56	216	1.4e-22
jg10202.t1	PF01323	DSBA-like thioredoxin domain	4	204	7.3e-20
jg10206.t1	PF19327	Ap4A phosphorylase N-terminal domain	10	169	3.1e-28
jg10206.t1	PF09830	ATP adenylyltransferase C-terminal domain	208	325	5.7e-19
jg10206.t1	PF00069	Protein kinase domain	435	717	8.7e-75
jg10207.t1	PF00149	Calcineurin-like phosphoesterase	7	207	8.8e-14
jg10208.t1	PF00069	Protein kinase domain	142	257	5e-11
jg10209.t1	PF00400	WD domain, G-beta repeat	44	77	4.5e-06
jg10209.t1	PF00400	WD domain, G-beta repeat	172	205	0.1
jg10209.t1	PF00400	WD domain, G-beta repeat	876	914	0.0017
jg1021.t1	PF07690	Major Facilitator Superfamily	74	451	1e-29
jg10210.t1	PF07297	Dolichol phosphate-mannose biosynthesis regulatory protein (DPM2)	3	76	1.4e-32
jg10211.t1	PF02854	MIF4G domain	140	322	1.1e-11
jg10211.t1	PF02847	MA3 domain	420	525	3.5e-25
jg10212.t1	PF05462	Slime mold cyclic AMP receptor	29	196	1.7e-12
jg10213.t1	PF00172	Fungal Zn(2)-Cys(6) binuclear cluster domain	19	57	5.5e-06
jg10213.t1	PF04082	Fungal specific transcription factor domain	268	445	1.2e-14
jg10214.t1	PF13450	NAD(P)-binding Rossmann-like domain	28	82	4.1e-13
jg10215.t1	PF04104	Eukaryotic and archaeal DNA primase, large subunit	193	479	1e-83
jg10218.t1	PF00083	Sugar (and other) transporter	86	553	1.1e-84
jg10219.t1	PF17678	Glycosyl hydrolase family 92 N-terminal domain	28	345	1.1e-40
jg10219.t1	PF07971	Glycosyl hydrolase family 92	351	865	9.2e-127
jg1022.t1	PF00248	Aldo/keto reductase family	103	404	2.2e-58
jg10220.t1	PF06985	Heterokaryon incompatibility protein (HET)	104	239	5.3e-25
jg10221.t1	PF01408	Oxidoreductase family, NAD-binding Rossmann fold	27	133	6.2e-19
jg10221.t1	PF02894	Oxidoreductase family, C-terminal alpha/beta domain	195	410	4e-06
jg10222.t1	PF00083	Sugar (and other) transporter	51	534	6.7e-42
jg10223.t1	PF01907	Ribosomal protein L37e	26	60	7.8e-16
jg10225.t1	PF05183	RNA dependent RNA polymerase	423	999	6.9e-180
jg10228.t1	PF01565	FAD binding domain	129	264	1.5e-33
jg10228.t1	PF02913	FAD linked oxidases, C-terminal domain	301	546	1.8e-64
jg10229.t1	PF01118	Semialdehyde dehydrogenase, NAD binding domain	17	140	6.1e-28
jg10229.t1	PF02774	Semialdehyde dehydrogenase, dimerisation domain	174	350	3.2e-39
jg1023.t1	PF00083	Sugar (and other) transporter	20	472	5.3e-108
jg10230.t1	PF08071	RS4NT (NUC023) domain	3	39	5.1e-17
jg10230.t1	PF01479	S4 domain	43	90	6.9e-06
jg10230.t1	PF00900	Ribosomal family S4e	95	169	6.7e-36
jg10230.t1	PF16121	40S ribosomal protein S4 C-terminus	212	256	3e-23
jg10231.t1	PF06687	SUR7/PalI family	9	164	3.4e-26
jg10233.t1	PF18388	Atg29 N-terminal domain	6	59	1.4e-22
jg10234.t1	PF01259	SAICAR synthetase	17	281	1.7e-96
jg10235.t1	PF13241	Putative NAD(P)-binding	9	128	7.7e-12
jg10235.t1	PF14824	Sirohaem biosynthesis protein central	134	159	8.9e-11
jg10235.t1	PF14823	Sirohaem biosynthesis protein C-terminal	163	257	1.3e-10
jg10235.t1	PF00590	Tetrapyrrole (Corrin/Porphyrin) Methylases	272	478	1.1e-51
jg10236.t1	PF10259	Rogdi leucine zipper containing protein	25	294	1.9e-93
jg10237.t1	PF06687	SUR7/PalI family	11	203	1.8e-30
jg10239.t1	PF00505	HMG (high mobility group) box	133	202	2.1e-17
jg10239.t1	PF04769	Mating-type protein MAT alpha 1 HMG-box	339	524	6e-48
jg10240.t1	PF03372	Endonuclease/Exonuclease/phosphatase family	6	313	5.1e-10
jg10241.t1	PF02046	Cytochrome c oxidase subunit VIa	21	130	2.1e-48
jg10242.t1	PF12862	Anaphase-promoting complex subunit 5	263	352	1.6e-30
jg10243.t1	PF08547	Complex I intermediate-associated protein 30 (CIA30)	44	218	1.1e-44
jg10244.t1	PF00153	Mitochondrial carrier protein	53	166	2.3e-21
jg10244.t1	PF00153	Mitochondrial carrier protein	174	267	9.9e-22
jg10244.t1	PF00153	Mitochondrial carrier protein	286	378	1.6e-22
jg10245.t1	PF07961	MBA1-like protein	154	285	9.7e-07
jg10246.t1	PF03669	Uncharacterised protein family (UPF0139)	4	91	2.1e-09
jg10247.t1	PF09497	Transcription mediator complex subunit Med12	236	298	2.6e-25
jg10248.t1	PF01243	Pyridoxamine 5'-phosphate oxidase	16	88	1.4e-10
jg10249.t1	PF00611	Fes/CIP4, and EFC/F-BAR homology domain	86	160	9.3e-10
jg10249.t1	PF00620	RhoGAP domain	522	674	1.5e-48
jg1025.t1	PF06912	Protein of unknown function (DUF1275)	50	254	1.3e-46
jg10253.t1	PF11942	Spt5 transcription elongation factor, acidic N-terminal	87	168	2.1e-12
jg10253.t1	PF03439	Early transcription elongation factor of RNA pol II, NGN section	184	270	8.9e-21
jg10253.t1	PF12815	Spt5 C-terminal nonapeptide repeat binding Spt4	813	883	4.2e-06
jg10254.t1	PF08240	Alcohol dehydrogenase GroES-like domain	29	90	1.2e-06
jg10254.t1	PF00107	Zinc-binding dehydrogenase	153	290	7e-27
jg10257.t1	PF00400	WD domain, G-beta repeat	581	619	0.0006
jg10258.t1	PF00083	Sugar (and other) transporter	84	422	7.5e-55
jg1026.t1	PF00190	Cupin	113	243	2.9e-18
jg1026.t1	PF00190	Cupin	287	399	1.3e-21
jg10260.t1	PF07690	Major Facilitator Superfamily	79	446	3.1e-31
jg10262.t1	PF16541	Alternaria alternata allergen 1	53	175	1.7e-07
jg10264.t1	PF02823	ATP synthase, Delta/Epsilon chain, beta-sandwich domain	36	105	9e-17
jg10266.t1	PF01565	FAD binding domain	48	181	6e-30
jg10266.t1	PF08031	Berberine and berberine like	426	460	8.7e-07
jg10267.t1	PF09243	Mitochondrial small ribosomal subunit Rsm22	320	511	1.9e-08
jg10267.t1	PF09243	Mitochondrial small ribosomal subunit Rsm22	536	706	4.1e-21
jg10268.t1	PF00069	Protein kinase domain	61	280	6.4e-26
jg10269.t1	PF08287	Spc19	4	148	6.1e-45
jg10270.t1	PF13855	Leucine rich repeat	409	467	3.5e-07
jg10271.t1	PF16891	Serine-threonine protein phosphatase N-terminal domain	36	83	4.6e-22
jg10271.t1	PF00149	Calcineurin-like phosphoesterase	85	277	2.3e-40
jg10272.t1	PF00004	ATPase family associated with various cellular activities (AAA)	598	714	1.6e-18
jg10273.t1	PF11905	Domain of unknown function (DUF3425)	312	389	1.6e-09
jg10274.t1	PF00378	Enoyl-CoA hydratase/isomerase	26	278	2.8e-53
jg10275.t1	PF00581	Rhodanese-like domain	39	144	2.5e-05
jg10276.t1	PF03060	Nitronate monooxygenase	6	132	7.5e-16
jg10277.t1	PF03060	Nitronate monooxygenase	5	201	4.8e-29
jg10278.t1	PF00010	Helix-loop-helix DNA-binding domain	542	607	1.5e-13
jg10279.t1	PF00631	GGL domain	25	95	5.8e-21
jg1028.t1	PF00171	Aldehyde dehydrogenase family	14	473	1.5e-153
jg10280.t1	PF01399	PCI domain	399	519	3e-09
jg10281.t1	PF00106	short chain dehydrogenase	6	186	9.8e-39
jg10282.t1	PF00370	FGGY family of carbohydrate kinases, N-terminal domain	133	288	3.9e-12
jg10282.t1	PF02782	FGGY family of carbohydrate kinases, C-terminal domain	297	513	8.3e-30
jg10283.t1	PF01545	Cation efflux family	38	255	1.6e-51
jg10284.t1	PF12146	Serine aminopeptidase, S33	26	275	1.5e-52
jg10287.t1	PF14226	non-haem dioxygenase in morphine synthesis N-terminal	22	124	2.4e-15
jg10287.t1	PF03171	2OG-Fe(II) oxygenase superfamily	190	289	2e-14
jg1029.t1	PF00339	Arrestin (or S-antigen), N-terminal domain	14	121	1.2e-06
jg10291.t1	PF04199	Putative cyclase	82	250	1.3e-15
jg10292.t1	PF00172	Fungal Zn(2)-Cys(6) binuclear cluster domain	67	100	9.1e-10
jg10293.t1	PF05019	Coenzyme Q (ubiquinone) biosynthesis protein Coq4	43	263	5.1e-94
jg10294.t1	PF00856	SET domain	38	245	3.3e-14
jg10295.t1	PF14306	PUA-like domain	4	164	4.4e-53
jg10295.t1	PF01747	ATP-sulfurylase	175	387	2.3e-87
jg10295.t1	PF01583	Adenylylsulphate kinase	395	550	1.6e-57
jg10296.t1	PF01507	Phosphoadenosine phosphosulfate reductase family	71	246	3.3e-42
jg10298.t1	PF00253	Ribosomal protein S14p/S29e	59	112	4.7e-21
jg1030.t1	PF04005	Hus1-like protein	1	331	2.8e-96
jg10300.t1	PF01984	Double-stranded DNA-binding domain	9	121	2.8e-36
jg10301.t1	PF06428	GDP/GTP exchange factor Sec2p	167	256	3.8e-25
jg10302.t1	PF04000	Sas10/Utp3/C1D family	12	89	3.8e-10
jg10303.t1	PF02558	Ketopantoate reductase PanE/ApbA	51	242	2.9e-18
jg10303.t1	PF08546	Ketopantoate reductase PanE/ApbA C terminal	316	448	7.1e-30
jg10305.t1	PF06041	Bacterial protein of unknown function (DUF924)	26	132	1e-27
jg10306.t1	PF00067	Cytochrome P450	109	457	5.3e-47
jg10308.t1	PF01636	Phosphotransferase enzyme family	47	244	1.8e-16
jg10312.t1	PF02104	SURF1 family	105	319	8.5e-48
jg10313.t1	PF15511	Centromere kinetochore component CENP-T histone fold	436	541	1.7e-43
jg10314.t1	PF14617	U3-containing 90S pre-ribosomal complex subunit	22	278	7.3e-70
jg10315.t1	PF00071	Ras family	24	196	5.1e-54
jg10316.t1	PF00789	UBX domain	257	344	5e-09
jg10318.t1	PF01593	Flavin containing amine oxidoreductase	15	287	9.5e-24
jg10318.t1	PF01764	Lipase (class 3)	650	779	4.4e-36
jg1032.t1	PF10396	GTP-binding protein TrmE N-terminus	36	169	4.8e-36
jg1032.t1	PF12631	MnmE helical domain	172	550	2.9e-33
jg1032.t1	PF01926	50S ribosome-binding GTPase	272	393	1e-19
jg10322.t1	PF07792	Docking domain of Afi1 for Arf3 in vesicle trafficking	96	218	2e-42
jg10322.t1	PF08616	Stabilization of polarity axis	390	499	3.7e-37
jg10323.t1	PF07690	Major Facilitator Superfamily	20	132	3e-10
jg10324.t1	PF00067	Cytochrome P450	38	482	8.1e-56
jg10326.t1	PF00026	Eukaryotic aspartyl protease	45	386	1.8e-11
jg10328.t1	PF02225	PA domain	192	268	6.5e-09
jg10328.t1	PF04389	Peptidase family M28	377	567	1e-20
jg10328.t1	PF04253	Transferrin receptor-like dimerisation domain	638	748	2.3e-18
jg10328.t2	PF02225	PA domain	183	259	6.4e-09
jg10328.t2	PF04389	Peptidase family M28	368	558	1e-20
jg10328.t2	PF04253	Transferrin receptor-like dimerisation domain	629	739	2.2e-18
jg10329.t1	PF00172	Fungal Zn(2)-Cys(6) binuclear cluster domain	12	51	3.4e-08
jg10329.t1	PF04082	Fungal specific transcription factor domain	108	275	4.5e-06
jg1033.t1	PF01778	Ribosomal L28e protein family	6	120	4.1e-36
jg1033.t1	PF04874	Mak16 protein C-terminal region	144	253	1e-28
jg10330.t1	PF03188	Eukaryotic cytochrome b561	69	194	3.7e-08
jg10332.t1	PF07690	Major Facilitator Superfamily	168	663	4.2e-33
jg10334.t1	PF01734	Patatin-like phospholipase	330	529	4.6e-22
jg10335.t1	PF10373	Est1 DNA/RNA binding domain	352	642	2.1e-14
jg10338.t1	PF11917	Protein of unknown function (DUF3435)	57	168	2e-20
jg10339.t1	PF00675	Insulinase (Peptidase family M16)	32	84	3.6e-14
jg10341.t1	PF18130	ATP-grasp N-terminal domain	201	285	2.1e-16
jg10341.t1	PF13535	ATP-grasp domain	332	416	3.6e-07
jg10342.t1	PF00854	POT family	104	468	2.6e-66
jg10345.t1	PF11807	Mycotoxin biosynthesis protein UstYa	53	262	8.5e-48
jg10346.t1	PF11807	Mycotoxin biosynthesis protein UstYa	13	215	1.5e-24
jg10347.t1	PF01112	Asparaginase	11	85	4.3e-13
jg10351.t1	PF00067	Cytochrome P450	37	487	3.1e-47
jg10356.t1	PF00078	Reverse transcriptase (RNA-dependent DNA polymerase)	159	292	4.8e-08
jg10356.t1	PF00067	Cytochrome P450	891	1211	3.8e-20
jg10357.t1	PF00172	Fungal Zn(2)-Cys(6) binuclear cluster domain	26	63	5.3e-06
jg10357.t1	PF11951	Fungal specific transcription factor domain	255	683	2e-38
jg1036.t1	PF12584	Trafficking protein particle complex subunit 10, TRAPPC10	1361	1521	8.6e-31
jg10363.t1	PF00743	Flavin-binding monooxygenase-like	6	190	3.1e-08
jg10364.t1	PF01124	MAPEG family	21	143	6.4e-20
jg10367.t1	PF03443	Auxiliary Activity family 9 (formerly GH61)	39	222	1.4e-59
jg10369.t1	PF04389	Peptidase family M28	100	359	7.7e-34
jg1037.t1	PF04479	RTA1 like protein	109	179	3.7e-20
jg10371.t1	PF00083	Sugar (and other) transporter	41	525	1.6e-119
jg10372.t1	PF00081	Iron/manganese superoxide dismutases, alpha-hairpin domain	5	86	1.1e-33
jg10372.t1	PF02777	Iron/manganese superoxide dismutases, C-terminal domain	100	201	3e-34
jg10374.t1	PF00291	Pyridoxal-phosphate dependent enzyme	83	374	1.6e-77
jg10374.t1	PF00585	C-terminal regulatory domain of Threonine dehydratase	388	480	4.6e-20
jg10374.t1	PF00585	C-terminal regulatory domain of Threonine dehydratase	485	573	3.3e-20
jg10375.t1	PF02434	Fringe-like	169	242	2.1e-08
jg10376.t1	PF00069	Protein kinase domain	37	174	1.2e-13
jg10377.t1	PF00149	Calcineurin-like phosphoesterase	218	468	7.2e-19
jg10378.t1	PF08704	tRNA methyltransferase complex GCD14 subunit	219	399	1.2e-06
jg1038.t1	PF01425	Amidase	92	538	1.3e-84
jg10381.t1	PF03568	Peptidase family C50	1686	2098	6.4e-147
jg10383.t1	PF01284	Membrane-associating domain	6	156	4.7e-19
jg10384.t1	PF01284	Membrane-associating domain	9	122	1.6e-13
jg10385.t1	PF13847	Methyltransferase domain	36	167	5.4e-28
jg10386.t1	PF03959	Serine hydrolase (FSH1)	12	256	4.2e-26
jg10387.t1	PF16073	Starter unit:ACP transacylase in aflatoxin biosynthesis	19	250	2.8e-45
jg10387.t1	PF00109	Beta-ketoacyl synthase, N-terminal domain	396	647	1.1e-69
jg10387.t1	PF02801	Beta-ketoacyl synthase, C-terminal domain	655	775	9.9e-33
jg10387.t1	PF00698	Acyl transferase domain	931	1252	6.9e-42
jg10387.t1	PF14765	Polyketide synthase dehydratase	1398	1636	5.7e-09
jg10387.t1	PF00550	Phosphopantetheine attachment site	1713	1775	6.5e-12
jg10388.t1	PF07110	EthD domain	29	125	3.7e-15
jg10388.t1	PF00501	AMP-binding enzyme	214	633	1.9e-47
jg10389.t1	PF13561	Enoyl-(Acyl carrier protein) reductase	23	265	5.8e-53
jg1039.t1	PF10159	Multiple myeloma tumor-associated	11	90	2.7e-33
jg10390.t1	PF13976	GAG-pre-integrase domain	138	187	1.1e-07
jg10390.t1	PF07727	Reverse transcriptase (RNA-dependent DNA polymerase)	654	863	2e-32
jg10391.t1	PF00172	Fungal Zn(2)-Cys(6) binuclear cluster domain	15	48	9.7e-09
jg10391.t1	PF08493	Aflatoxin regulatory protein	214	306	1.6e-22
jg10393.t1	PF00753	Metallo-beta-lactamase superfamily	72	201	2.5e-13
jg10393.t1	PF17778	Beta-lactamase associated winged helix domain	271	321	5e-05
jg10394.t1	PF00043	Glutathione S-transferase, C-terminal domain	58	131	7.8e-09
jg10396.t1	PF14027	Questin oxidase-like	51	391	1.4e-90
jg10397.t1	PF13460	NAD(P)H-binding	50	254	3.1e-14
jg10398.t1	PF00106	short chain dehydrogenase	25	149	4e-21
jg10399.t1	PF00067	Cytochrome P450	54	357	3.6e-24
jg104.t1	PF00069	Protein kinase domain	21	246	1.8e-26
jg1040.t1	PF04934	MED6 mediator sub complex component	14	158	7.5e-24
jg10400.t1	PF00732	GMC oxidoreductase	4	282	4.1e-54
jg10400.t1	PF05199	GMC oxidoreductase	409	548	4.1e-27
jg10401.t1	PF02982	Scytalone dehydratase	7	161	1e-74
jg10403.t1	PF07859	alpha/beta hydrolase fold	89	220	3.7e-23
jg10404.t1	PF01485	IBR domain, a half RING-finger domain	251	303	2.8e-09
jg10404.t1	PF01485	IBR domain, a half RING-finger domain	315	359	3.2e-07
jg10406.t1	PF00069	Protein kinase domain	25	240	1.7e-17
jg10407.t1	PF10446	Protein of unknown function (DUF2457)	317	765	5.6e-139
jg10408.t1	PF05686	Glycosyl transferase family 90	107	438	2.8e-25
jg1041.t1	PF00069	Protein kinase domain	18	268	2.4e-54
jg10412.t1	PF03928	Haem-degrading	27	162	5.3e-33
jg10414.t1	PF00248	Aldo/keto reductase family	12	321	6.5e-50
jg10416.t1	PF02225	PA domain	134	224	1.5e-13
jg10416.t1	PF04389	Peptidase family M28	251	446	3.6e-32
jg10417.t1	PF00787	PX domain	201	279	4.2e-23
jg10417.t1	PF09325	Vps5 C terminal like	303	530	2.5e-88
jg10418.t1	PF03061	Thioesterase superfamily	83	161	7.5e-13
jg10419.t1	PF17254	Family of unknown function (DUF5321)	48	197	2.9e-54
jg10420.t1	PF00245	Alkaline phosphatase	165	646	1.1e-69
jg10421.t1	PF13424	Tetratricopeptide repeat	332	402	7e-13
jg10421.t1	PF13424	Tetratricopeptide repeat	415	482	3.8e-12
jg10422.t1	PF00875	DNA photolyase	48	216	8.8e-41
jg10422.t1	PF03441	FAD binding domain of DNA photolyase	340	525	8e-57
jg10425.t1	PF05891	AdoMet dependent proline di-methyltransferase	15	245	6.1e-79
jg10426.t1	PF00171	Aldehyde dehydrogenase family	28	493	5.4e-184
jg10427.t1	PF16891	Serine-threonine protein phosphatase N-terminal domain	202	249	2.9e-17
jg10427.t1	PF00149	Calcineurin-like phosphoesterase	252	443	2.2e-34
jg1043.t1	PF13419	Haloacid dehalogenase-like hydrolase	94	217	5.3e-07
jg10430.t1	PF00194	Eukaryotic-type carbonic anhydrase	50	248	8.2e-32
jg10431.t1	PF05577	Serine carboxypeptidase S28	59	503	1.4e-43
jg10432.t1	PF13520	Amino acid permease	32	436	3.7e-50
jg10436.t1	PF00410	Ribosomal protein S8	7	200	1.1e-13
jg10439.t1	PF01233	Myristoyl-CoA:protein N-myristoyltransferase, N-terminal domain	177	331	5.2e-75
jg10439.t1	PF02799	Myristoyl-CoA:protein N-myristoyltransferase, C-terminal domain	345	558	1e-86
jg1044.t1	PF13919	Asx homology domain	246	371	5.7e-20
jg10440.t1	PF00444	Ribosomal protein L36	81	120	4e-20
jg10441.t1	PF08593	Domain of unknown function	296	358	7e-12
jg10441.t1	PF07534	TLD	368	571	3.7e-26
jg10444.t1	PF00324	Amino acid permease	82	547	6.8e-148
jg10448.t1	PF12937	F-box-like	12	60	1.5e-06
jg10449.t1	PF14538	Raptor N-terminal CASPase like domain	177	330	1.4e-63
jg10449.t1	PF00400	WD domain, G-beta repeat	1273	1309	0.016
jg1045.t1	PF13774	Regulated-SNARE-like domain	36	117	2.9e-24
jg1045.t1	PF00957	Synaptobrevin	132	211	1.5e-13
jg10450.t1	PF13854	Kelch motif	233	270	9.3e-06
jg10450.t1	PF01344	Kelch motif	300	341	7.3e-11
jg10450.t1	PF13415	Galactose oxidase, central domain	360	410	8.8e-05
jg10451.t1	PF12796	Ankyrin repeats (3 copies)	509	593	9e-15
jg10451.t1	PF13606	Ankyrin repeat	690	715	0.0024
jg10453.t1	PF03169	OPT oligopeptide transporter protein	82	738	5e-86
jg10454.t1	PF02630	SCO1/SenC	137	274	1.3e-46
jg10455.t1	PF07690	Major Facilitator Superfamily	62	446	5.4e-44
jg10456.t1	PF02598	Putative RNA methyltransferase	68	414	2.3e-93
jg10458.t1	PF01602	Adaptin N terminal region	20	554	1.7e-112
jg10458.t1	PF08752	Coatomer gamma subunit appendage platform subdomain	648	800	1.7e-58
jg10458.t1	PF16381	Coatomer subunit gamma-1 C-terminal appendage platform	802	914	2.1e-33
jg10459.t1	PF16881	N-terminal domain of lipoyl synthase of Radical_SAM family	28	134	1.6e-25
jg10459.t1	PF04055	Radical SAM superfamily	158	318	6.1e-12
jg10460.t1	PF07264	Etoposide-induced protein 2.4 (EI24)	32	245	1.2e-14
jg10462.t1	PF00787	PX domain	54	133	3e-20
jg10465.t1	PF02114	Phosducin	66	222	3.9e-09
jg10466.t1	PF00170	bZIP transcription factor	98	149	2.6e-07
jg10466.t1	PF08601	Transcription factor PAP1	222	273	3.5e-07
jg10467.t1	PF12697	Alpha/beta hydrolase family	6	241	4.9e-19
jg10468.t1	PF00067	Cytochrome P450	73	519	4.6e-57
jg1047.t1	PF04082	Fungal specific transcription factor domain	196	369	4e-05
jg10470.t1	PF01764	Lipase (class 3)	269	306	3e-05
jg10473.t1	PF04082	Fungal specific transcription factor domain	130	327	2.6e-13
jg10474.t1	PF13344	Haloacid dehalogenase-like hydrolase	21	122	1.8e-22
jg10474.t1	PF13242	HAD-hyrolase-like	273	366	1.8e-16
jg10475.t1	PF10282	Lactonase, 7-bladed beta-propeller	20	384	7.4e-74
jg10476.t1	PF05551	Zinc-binding loop region of homing endonuclease	495	545	1.6e-10
jg10478.t1	PF01529	DHHC palmitoyltransferase	446	572	1.3e-35
jg10479.t1	PF17907	AWS domain	388	423	3.1e-07
jg10479.t1	PF00856	SET domain	447	552	1.6e-15
jg1048.t1	PF00026	Eukaryotic aspartyl protease	270	593	3.1e-72
jg10480.t1	PF00012	Hsp70 protein	12	473	5.6e-75
jg10481.t1	PF18311	Exosome complex exonuclease Rrp40 N-terminal domain	22	68	1.6e-17
jg10481.t1	PF15985	KH domain	158	208	4e-13
jg10483.t1	PF07885	Ion channel	201	273	3.9e-11
jg10483.t1	PF07885	Ion channel	356	430	4.4e-15
jg10485.t1	PF00270	DEAD/DEAH box helicase	153	344	4.8e-45
jg10485.t1	PF00271	Helicase conserved C-terminal domain	381	493	1.1e-25
jg10487.t1	PF00076	RNA recognition motif. (a.k.a. RRM, RBD, or RNP domain)	239	308	1.8e-12
jg10489.t1	PF02391	MoaE protein	58	166	1.7e-34
jg1049.t1	PF00004	ATPase family associated with various cellular activities (AAA)	65	182	1.8e-10
jg1049.t1	PF08542	Replication factor C C-terminal domain	251	337	2.2e-20
jg10491.t1	PF00583	Acetyltransferase (GNAT) family	38	182	2.7e-08
jg10492.t1	PF01036	Bacteriorhodopsin-like protein	31	252	1.3e-61
jg10493.t1	PF00494	Squalene/phytoene synthase	314	483	3.1e-33
jg10494.t1	PF03055	Retinal pigment epithelial membrane protein	44	670	8.9e-129
jg10495.t1	PF00191	Annexin	595	638	4.2e-05
jg10495.t1	PF00191	Annexin	723	758	2.2e-07
jg10496.t1	PF06432	Phosphatidylinositol N-acetylglucosaminyltransferase	60	329	3.4e-101
jg10498.t1	PF00249	Myb-like DNA-binding domain	284	331	5.5e-08
jg105.t1	PF14558	ML-like domain	52	190	1.1e-36
jg105.t1	PF06011	Transient receptor potential (TRP) ion channel	196	723	1.7e-113
jg1050.t1	PF00117	Glutamine amidotransferase class-I	15	243	7.3e-21
jg1050.t1	PF04715	Anthranilate synthase component I, N terminal region	350	477	5.3e-12
jg1050.t1	PF00425	chorismate binding enzyme	540	705	8.1e-20
jg1050.t1	PF00425	chorismate binding enzyme	746	790	6.3e-06
jg10500.t1	PF05699	hAT family C-terminal dimerisation region	369	449	2.1e-15
jg10501.t1	PF14420	Clr5 domain	12	66	1.5e-14
jg10501.t1	PF12796	Ankyrin repeats (3 copies)	554	646	5.1e-13
jg10503.t1	PF09496	Cenp-O kinetochore centromere component	78	303	6.9e-60
jg10504.t1	PF13000	Acetyl-coenzyme A transporter 1	97	309	1.5e-82
jg10504.t1	PF13000	Acetyl-coenzyme A transporter 1	396	578	1.5e-54
jg10505.t1	PF00578	AhpC/TSA family	12	146	1.4e-34
jg10505.t1	PF10417	C-terminal domain of 1-Cys peroxiredoxin	167	202	3.5e-15
jg10506.t1	PF03747	ADP-ribosylglycohydrolase	12	316	3.9e-62
jg10507.t1	PF01066	CDP-alcohol phosphatidyltransferase	46	121	4e-15
jg10508.t1	PF07978	NIPSNAP	131	224	2.2e-07
jg10508.t1	PF07978	NIPSNAP	237	333	3.6e-31
jg10509.t1	PF07690	Major Facilitator Superfamily	55	191	5.3e-10
jg1051.t1	PF07690	Major Facilitator Superfamily	35	413	4.5e-32
jg10512.t1	PF00202	Aminotransferase class-III	73	428	2.1e-46
jg10513.t1	PF00152	tRNA synthetases class II (D, K and N)	260	584	8.3e-72
jg10514.t1	PF04938	Survival motor neuron (SMN) interacting protein 1 (SIP1)	109	318	4.6e-31
jg10515.t1	PF00069	Protein kinase domain	68	275	3.9e-11
jg10517.t1	PF08592	Domain of unknown function (DUF1772)	28	188	4.1e-21
jg10518.t1	PF13602	Zinc-binding dehydrogenase	204	347	2.5e-17
jg10519.t1	PF04616	Glycosyl hydrolases family 43	5	295	8.7e-104
jg10519.t1	PF17851	Beta xylosidase C-terminal Concanavalin A-like domain	325	535	7.1e-44
jg1052.t1	PF00071	Ras family	10	170	2.5e-65
jg10521.t1	PF02055	Glycosyl hydrolase family 30 TIM-barrel domain	40	248	1.8e-12
jg10521.t1	PF17189	Glycosyl hydrolase family 30 beta sandwich domain	372	447	3e-14
jg10526.t1	PF00264	Common central domain of tyrosinase	69	265	3.7e-43
jg10527.t1	PF00328	Histidine phosphatase superfamily (branch 2)	110	385	1.6e-28
jg10528.t1	PF03006	Haemolysin-III related	72	307	1.6e-45
jg10529.t1	PF12894	Anaphase-promoting complex subunit 4 WD40 domain	199	293	1.5e-07
jg1053.t1	PF00153	Mitochondrial carrier protein	144	222	1e-08
jg1053.t1	PF00153	Mitochondrial carrier protein	230	317	2.2e-15
jg10530.t1	PF07690	Major Facilitator Superfamily	86	488	1.7e-23
jg10531.t1	PF11913	Protein of unknown function (DUF3431)	77	302	1.9e-83
jg10532.t1	PF00704	Glycosyl hydrolases family 18	37	380	8.3e-79
jg10533.t1	PF13087	AAA domain	6	99	1.8e-11
jg10533.t2	PF13245	AAA domain	2	182	1.4e-05
jg10533.t2	PF13087	AAA domain	196	417	3e-25
jg10536.t1	PF03169	OPT oligopeptide transporter protein	107	759	1.6e-172
jg10539.t1	PF03184	DDE superfamily endonuclease	1	94	4.6e-14
jg1054.t1	PF01370	NAD dependent epimerase/dehydratase family	8	215	2e-20
jg10540.t1	PF05225	helix-turn-helix, Psq domain	31	71	1.2e-07
jg10540.t1	PF03221	Tc5 transposase DNA-binding domain	83	140	2.3e-09
jg10541.t1	PF04082	Fungal specific transcription factor domain	189	367	8.2e-12
jg10543.t1	PF01494	FAD binding domain	23	365	4e-20
jg10544.t1	PF16073	Starter unit:ACP transacylase in aflatoxin biosynthesis	85	230	1.2e-14
jg10544.t1	PF00109	Beta-ketoacyl synthase, N-terminal domain	388	631	5e-75
jg10544.t1	PF02801	Beta-ketoacyl synthase, C-terminal domain	640	754	1.3e-31
jg10544.t1	PF00698	Acyl transferase domain	911	1182	9.9e-19
jg10544.t1	PF00550	Phosphopantetheine attachment site	1666	1731	4.2e-14
jg10544.t1	PF18558	Helix-turn-helix domain	1794	1883	5.9e-28
jg10544.t1	PF08242	Methyltransferase domain	1983	2083	1.9e-10
jg10544.t1	PF07993	Male sterility protein	2217	2459	1.9e-22
jg10545.t1	PF14226	non-haem dioxygenase in morphine synthesis N-terminal	12	138	2.8e-31
jg10545.t1	PF03171	2OG-Fe(II) oxygenase superfamily	192	290	5.2e-18
jg10546.t1	PF03795	YCII-related domain	23	92	3.1e-05
jg10547.t1	PF07690	Major Facilitator Superfamily	65	368	4.6e-23
jg10548.t1	PF00106	short chain dehydrogenase	5	153	9.9e-26
jg10548.t1	PF00106	short chain dehydrogenase	174	219	8.5e-06
jg10549.t1	PF05368	NmrA-like family	6	231	5.2e-13
jg1055.t1	PF17119	Mitochondrial protein up-regulated during meiosis	70	195	3.4e-63
jg1055.t1	PF17119	Mitochondrial protein up-regulated during meiosis	210	264	2.2e-21
jg10550.t1	PF08487	Vault protein inter-alpha-trypsin domain	29	141	3.7e-32
jg10550.t1	PF13768	von Willebrand factor type A domain	289	441	4.2e-26
jg10551.t1	PF03080	Neprosin	145	369	4.4e-43
jg10552.t1	PF01083	Cutinase	192	361	9e-39
jg10553.t1	PF03881	Fructosamine kinase	43	293	8.2e-62
jg10554.t1	PF00097	Zinc finger, C3HC4 type (RING finger)	192	242	4.5e-07
jg10555.t1	PF00443	Ubiquitin carboxyl-terminal hydrolase	419	777	4.4e-44
jg10556.t1	PF01738	Dienelactone hydrolase family	31	249	7.4e-29
jg10557.t1	PF00743	Flavin-binding monooxygenase-like	204	410	2.1e-22
jg10558.t1	PF00083	Sugar (and other) transporter	20	465	3.8e-103
jg10559.t1	PF00172	Fungal Zn(2)-Cys(6) binuclear cluster domain	14	45	2.2e-07
jg10559.t1	PF04082	Fungal specific transcription factor domain	139	376	5e-09
jg1056.t1	PF12763	Cytoskeletal-regulatory complex EF hand	158	242	2e-12
jg1056.t1	PF12763	Cytoskeletal-regulatory complex EF hand	297	390	2.4e-14
jg1056.t1	PF00627	UBA/TS-N domain	1340	1371	6.3e-05
jg10560.t1	PF17678	Glycosyl hydrolase family 92 N-terminal domain	28	275	2.8e-59
jg10560.t1	PF07971	Glycosyl hydrolase family 92	281	764	3.7e-153
jg10561.t1	PF06024	Orf78 (ac78)	30	98	5e-07
jg10562.t1	PF13396	Phospholipase_D-nuclease N-terminal	45	86	1.1e-12
jg10563.t1	PF04909	Amidohydrolase	90	399	1.5e-23
jg10564.t1	PF00294	pfkB family carbohydrate kinase	3	318	1.3e-15
jg10565.t1	PF01670	Glycosyl hydrolase family 12	49	259	2e-59
jg10566.t1	PF04082	Fungal specific transcription factor domain	4	177	6.8e-15
jg10567.t1	PF07690	Major Facilitator Superfamily	69	461	3.7e-26
jg10568.t1	PF01425	Amidase	36	336	1.5e-48
jg10569.t1	PF01565	FAD binding domain	196	338	1.8e-18
jg10569.t1	PF08031	Berberine and berberine like	596	634	2.3e-10
jg1057.t1	PF00397	WW domain	15	45	1.3e-09
jg10572.t1	PF13976	GAG-pre-integrase domain	51	100	1e-07
jg10572.t1	PF07727	Reverse transcriptase (RNA-dependent DNA polymerase)	569	778	1.8e-32
jg10573.t1	PF07519	Tannase and feruloyl esterase	78	455	5.4e-85
jg10578.t1	PF12013	Orsellinic acid/F9775 biosynthesis cluster protein D	25	141	3.6e-11
jg10579.t1	PF00270	DEAD/DEAH box helicase	899	1047	9.3e-10
jg10579.t1	PF00271	Helicase conserved C-terminal domain	1098	1198	1.2e-12
jg1058.t1	PF01266	FAD dependent oxidoreductase	25	392	8.8e-65
jg10580.t1	PF00067	Cytochrome P450	123	472	2.9e-43
jg10581.t1	PF00348	Polyprenyl synthetase	20	262	4.5e-64
jg10582.t1	PF00664	ABC transporter transmembrane region	82	357	1.2e-43
jg10582.t1	PF00005	ABC transporter	424	651	3.6e-23
jg10582.t1	PF00664	ABC transporter transmembrane region	793	1061	1.6e-41
jg10582.t1	PF00005	ABC transporter	1127	1276	2e-34
jg10583.t1	PF03221	Tc5 transposase DNA-binding domain	58	108	7e-07
jg10583.t1	PF03184	DDE superfamily endonuclease	193	368	5.4e-21
jg10585.t1	PF00668	Condensation domain	45	456	1.5e-10
jg10585.t1	PF00501	AMP-binding enzyme	481	876	1.1e-67
jg10585.t1	PF00550	Phosphopantetheine attachment site	1017	1081	1e-09
jg10585.t1	PF00668	Condensation domain	1103	1533	7.4e-84
jg10585.t1	PF00501	AMP-binding enzyme	1562	1962	2.2e-74
jg10585.t1	PF00550	Phosphopantetheine attachment site	2461	2523	1.8e-13
jg10585.t1	PF00668	Condensation domain	2545	2975	5.3e-84
jg10585.t1	PF00501	AMP-binding enzyme	3004	3226	7.1e-41
jg10585.t1	PF00501	AMP-binding enzyme	3237	3378	1.2e-17
jg10585.t1	PF00550	Phosphopantetheine attachment site	3518	3580	5.6e-13
jg10585.t1	PF00668	Condensation domain	3602	4032	9.3e-84
jg10585.t1	PF00501	AMP-binding enzyme	4061	4461	2.2e-74
jg10585.t1	PF00550	Phosphopantetheine attachment site	5012	5074	1.8e-13
jg10585.t1	PF00668	Condensation domain	5096	5526	5.3e-84
jg10585.t1	PF00501	AMP-binding enzyme	5555	5955	2.2e-68
jg10585.t1	PF00550	Phosphopantetheine attachment site	6095	6157	1.8e-08
jg10585.t1	PF00668	Condensation domain	6181	6612	6.5e-73
jg10587.t1	PF08659	KR domain	17	189	1e-49
jg10587.t1	PF07993	Male sterility protein	459	690	1e-33
jg10587.t1	PF09229	Activator of Hsp90 ATPase, N-terminal	788	914	1.8e-38
jg10587.t1	PF08327	Activator of Hsp90 ATPase homolog 1-like protein	973	1091	3.3e-19
jg10589.t1	PF13302	Acetyltransferase (GNAT) domain	25	185	2.4e-21
jg1059.t1	PF08700	Vps51/Vps67	15	83	1.9e-12
jg10592.t1	PF00632	HECT-domain (ubiquitin-transferase)	856	1192	7.2e-80
jg10594.t1	PF00450	Serine carboxypeptidase	53	502	1.5e-88
jg10595.t1	PF00350	Dynamin family	150	408	2.7e-10
jg10597.t1	PF00583	Acetyltransferase (GNAT) family	77	192	4.8e-11
jg10599.t1	PF00264	Common central domain of tyrosinase	8	258	1.5e-49
jg10599.t1	PF18132	Tyosinase C-terminal domain	366	481	3.6e-23
jg10601.t1	PF06999	Sucrase/ferredoxin-like	104	396	3.7e-70
jg10602.t1	PF04499	SIT4 phosphatase-associated protein	168	820	3.1e-176
jg10602.t2	PF04499	SIT4 phosphatase-associated protein	168	820	3.1e-176
jg10602.t3	PF04499	SIT4 phosphatase-associated protein	168	820	3.3e-176
jg10603.t1	PF03357	Snf7	12	178	9.2e-45
jg10605.t1	PF11374	Protein of unknown function (DUF3176)	106	196	1.9e-25
jg10606.t1	PF11374	Protein of unknown function (DUF3176)	69	175	5.5e-28
jg10608.t1	PF11374	Protein of unknown function (DUF3176)	212	320	1.4e-36
jg1061.t1	PF07065	D123	43	373	6.7e-116
jg10610.t1	PF11374	Protein of unknown function (DUF3176)	85	191	2e-25
jg10611.t1	PF11374	Protein of unknown function (DUF3176)	77	183	9.4e-25
jg10612.t1	PF00743	Flavin-binding monooxygenase-like	159	258	2e-10
jg10612.t1	PF00743	Flavin-binding monooxygenase-like	303	396	6.4e-08
jg10613.t1	PF09362	Domain of unknown function (DUF1996)	30	281	1e-79
jg10614.t1	PF01070	FMN-dependent dehydrogenase	54	218	7.1e-41
jg10614.t1	PF01070	FMN-dependent dehydrogenase	226	373	4.8e-49
jg10616.t1	PF01083	Cutinase	45	225	9.9e-42
jg10617.t1	PF13639	Ring finger domain	66	96	1.3e-09
jg10618.t1	PF00428	60s Acidic ribosomal protein	26	116	1.5e-08
jg1062.t1	PF08312	cwf21 domain	54	97	1.1e-16
jg10620.t1	PF00132	Bacterial transferase hexapeptide (six repeats)	137	169	0.0002
jg10622.t1	PF07732	Multicopper oxidase	69	184	4.3e-39
jg10622.t1	PF00394	Multicopper oxidase	195	324	2.2e-30
jg10622.t1	PF07731	Multicopper oxidase	403	525	8.3e-43
jg10623.t1	PF08240	Alcohol dehydrogenase GroES-like domain	27	86	7.7e-09
jg10623.t1	PF00107	Zinc-binding dehydrogenase	173	253	5.5e-09
jg10624.t1	PF04479	RTA1 like protein	80	296	6.4e-48
jg10626.t1	PF01765	Ribosome recycling factor	99	272	1e-27
jg10628.t1	PF09350	Domain of unknown function (DUF1992)	251	321	9.6e-25
jg1063.t1	PF01384	Phosphate transporter family	24	583	8.4e-104
jg10631.t1	PF08567	TFIIH p62 subunit, N-terminal domain	7	91	7.9e-20
jg10631.t1	PF03909	BSD domain	145	206	1e-08
jg10631.t1	PF03909	BSD domain	230	278	2.8e-13
jg10632.t1	PF16078	2-oxoglutarate dehydrogenase N-terminus	69	108	1.3e-19
jg10632.t1	PF00676	Dehydrogenase E1 component	286	601	1.5e-55
jg10632.t1	PF02779	Transketolase, pyrimidine binding domain	674	886	3.7e-62
jg10632.t1	PF16870	2-oxoglutarate dehydrogenase C-terminal	889	1042	2e-60
jg10633.t1	PF00316	Fructose-1-6-bisphosphatase, N-terminal domain	19	208	4.9e-71
jg10633.t1	PF18913	Fructose-1-6-bisphosphatase, C-terminal domain	212	343	3.1e-48
jg10637.t1	PF00076	RNA recognition motif. (a.k.a. RRM, RBD, or RNP domain)	51	120	7.5e-19
jg10637.t1	PF00076	RNA recognition motif. (a.k.a. RRM, RBD, or RNP domain)	139	206	2.5e-17
jg10637.t1	PF00076	RNA recognition motif. (a.k.a. RRM, RBD, or RNP domain)	232	300	3.7e-19
jg10637.t1	PF00076	RNA recognition motif. (a.k.a. RRM, RBD, or RNP domain)	335	367	4.3e-06
jg10637.t1	PF00076	RNA recognition motif. (a.k.a. RRM, RBD, or RNP domain)	421	454	4.2e-07
jg10637.t1	PF00658	Poly-adenylate binding protein, unique domain	657	721	5e-27
jg10638.t1	PF07732	Multicopper oxidase	100	214	1.2e-37
jg10638.t1	PF00394	Multicopper oxidase	226	382	1.3e-30
jg10638.t1	PF07731	Multicopper oxidase	453	583	3.8e-41
jg1064.t1	PF00501	AMP-binding enzyme	47	362	2.3e-30
jg1064.t1	PF00550	Phosphopantetheine attachment site	585	641	1.2e-05
jg1064.t1	PF07993	Male sterility protein	680	920	3.1e-40
jg1064.t1	PF13671	AAA domain	1058	1182	6.6e-09
jg10641.t1	PF00400	WD domain, G-beta repeat	109	143	6.3e-08
jg10641.t1	PF00400	WD domain, G-beta repeat	148	187	0.00012
jg10641.t1	PF00400	WD domain, G-beta repeat	193	238	2.8e-06
jg10641.t1	PF00400	WD domain, G-beta repeat	243	280	3e-08
jg10641.t1	PF00400	WD domain, G-beta repeat	289	343	4.5e-05
jg10641.t1	PF00400	WD domain, G-beta repeat	347	384	2.5e-08
jg10646.t1	PF13523	Acetyltransferase (GNAT) domain	369	511	3.5e-50
jg10647.t1	PF00081	Iron/manganese superoxide dismutases, alpha-hairpin domain	39	118	1.6e-28
jg10647.t1	PF02777	Iron/manganese superoxide dismutases, C-terminal domain	128	229	1.7e-38
jg1065.t1	PF04082	Fungal specific transcription factor domain	209	449	4.4e-33
jg10652.t1	PF02771	Acyl-CoA dehydrogenase, N-terminal domain	7	120	4.8e-21
jg10652.t1	PF02770	Acyl-CoA dehydrogenase, middle domain	124	223	5.5e-21
jg10652.t1	PF00441	Acyl-CoA dehydrogenase, C-terminal domain	236	391	2.5e-30
jg10653.t1	PF03941	Inner centromere protein, ARK binding region	1042	1094	3.9e-17
jg10655.t1	PF07690	Major Facilitator Superfamily	113	433	1.3e-16
jg10656.t1	PF03737	Aldolase/RraA	15	194	3.1e-21
jg10656.t1	PF02320	Ubiquinol-cytochrome C reductase hinge protein	323	390	1.8e-26
jg10657.t1	PF00004	ATPase family associated with various cellular activities (AAA)	360	489	4.3e-42
jg10657.t1	PF17862	AAA+ lid domain	513	544	3.9e-07
jg10657.t1	PF01434	Peptidase family M41	575	748	1.6e-54
jg10663.t1	PF00172	Fungal Zn(2)-Cys(6) binuclear cluster domain	10	47	1e-07
jg10665.t1	PF03221	Tc5 transposase DNA-binding domain	58	108	7e-07
jg10665.t1	PF03184	DDE superfamily endonuclease	193	368	5.4e-21
jg10666.t1	PF02518	Histidine kinase-, DNA gyrase B-, and HSP90-like ATPase	193	291	1.1e-13
jg10666.t1	PF00204	DNA gyrase B	384	543	2e-27
jg10666.t1	PF01751	Toprim domain	573	671	1.1e-07
jg10666.t1	PF16898	C-terminal associated domain of TOPRIM	687	818	1.1e-49
jg10666.t1	PF00521	DNA gyrase/topoisomerase IV, subunit A	820	1271	4.5e-126
jg10666.t2	PF02518	Histidine kinase-, DNA gyrase B-, and HSP90-like ATPase	193	291	1.1e-13
jg10666.t2	PF00204	DNA gyrase B	384	543	2e-27
jg10666.t2	PF01751	Toprim domain	573	671	1.2e-07
jg10666.t2	PF16898	C-terminal associated domain of TOPRIM	687	818	1.1e-49
jg10666.t2	PF00521	DNA gyrase/topoisomerase IV, subunit A	820	1271	4.6e-126
jg10667.t1	PF05920	Homeobox KN domain	207	246	1.1e-15
jg10669.t1	PF01532	Glycosyl hydrolase family 47	90	550	2.7e-172
jg1067.t1	PF07732	Multicopper oxidase	78	189	2.8e-39
jg1067.t1	PF00394	Multicopper oxidase	200	350	1.6e-36
jg1067.t1	PF07731	Multicopper oxidase	415	539	6.5e-36
jg10671.t1	PF00108	Thiolase, N-terminal domain	43	298	2.3e-72
jg10671.t1	PF02803	Thiolase, C-terminal domain	306	424	5.3e-44
jg10674.t1	PF00596	Class II Aldolase and Adducin N-terminal domain	54	235	1.2e-45
jg10681.t1	PF11807	Mycotoxin biosynthesis protein UstYa	42	268	4.4e-53
jg10682.t1	PF13639	Ring finger domain	134	164	3e-06
jg10683.t1	PF06985	Heterokaryon incompatibility protein (HET)	25	109	4.1e-08
jg10683.t1	PF00931	NB-ARC domain	260	476	1.1e-10
jg10683.t1	PF13374	Tetratricopeptide repeat	654	685	3.9e-06
jg10683.t1	PF13374	Tetratricopeptide repeat	686	727	4.1e-13
jg10683.t1	PF13374	Tetratricopeptide repeat	728	769	1.9e-13
jg10683.t1	PF13374	Tetratricopeptide repeat	770	811	2.4e-06
jg10685.t1	PF00248	Aldo/keto reductase family	31	337	5.5e-67
jg10686.t1	PF00370	FGGY family of carbohydrate kinases, N-terminal domain	45	298	3.7e-66
jg10686.t1	PF02782	FGGY family of carbohydrate kinases, C-terminal domain	307	499	1.1e-71
jg10687.t1	PF11911	Protein of unknown function (DUF3429)	206	363	1.8e-45
jg10688.t1	PF00012	Hsp70 protein	4	610	1.6e-259
jg10689.t1	PF11326	Protein of unknown function (DUF3128)	1	81	2.1e-23
jg1069.t1	PF05026	Dcp2, box A domain	9	82	4.3e-30
jg1069.t2	PF05026	Dcp2, box A domain	9	92	2.9e-29
jg1069.t2	PF00293	NUDIX domain	97	212	3.2e-13
jg10690.t1	PF12624	N-terminal region of Chorein or VPS13	2	115	1.2e-39
jg10690.t1	PF16908	Vacuolar sorting-associated protein 13, N-terminal	139	380	1.6e-83
jg10690.t1	PF16910	Repeating coiled region of VPS13	597	833	2e-96
jg10690.t1	PF06650	SHR-binding domain of vacuolar-sorting associated protein 13	2258	2538	4.6e-95
jg10690.t1	PF16909	Vacuolar-sorting-associated 13 protein C-terminal	2787	2962	5.7e-69
jg10692.t1	PF00109	Beta-ketoacyl synthase, N-terminal domain	12	270	6.8e-69
jg10692.t1	PF02801	Beta-ketoacyl synthase, C-terminal domain	279	405	3.6e-28
jg10692.t1	PF16197	Ketoacyl-synthetase C-terminal extension	409	529	6.8e-13
jg10692.t1	PF00698	Acyl transferase domain	573	868	4e-32
jg10692.t1	PF14765	Polyketide synthase dehydratase	1005	1332	1e-41
jg10692.t1	PF08242	Methyltransferase domain	1519	1623	2.9e-17
jg10692.t1	PF08659	KR domain	2312	2483	2.4e-47
jg10692.t1	PF00550	Phosphopantetheine attachment site	2636	2676	0.00019
jg10692.t1	PF00668	Condensation domain	2798	3253	4.5e-56
jg10692.t1	PF00501	AMP-binding enzyme	3278	3694	3.4e-67
jg10692.t1	PF00550	Phosphopantetheine attachment site	3851	3913	1.3e-11
jg10692.t1	PF07993	Male sterility protein	3967	4176	3.7e-31
jg10693.t1	PF14226	non-haem dioxygenase in morphine synthesis N-terminal	4	131	4e-23
jg10693.t1	PF03171	2OG-Fe(II) oxygenase superfamily	181	291	2.3e-11
jg10694.t1	PF00891	O-methyltransferase domain	233	380	6.4e-24
jg10695.t1	PF00501	AMP-binding enzyme	76	498	6.6e-49
jg10695.t1	PF13193	AMP-binding enzyme C-terminal domain	508	581	1.5e-06
jg10696.t1	PF08240	Alcohol dehydrogenase GroES-like domain	31	91	6.3e-08
jg10696.t1	PF00107	Zinc-binding dehydrogenase	169	224	6.1e-08
jg10697.t1	PF00067	Cytochrome P450	86	454	4.3e-25
jg10698.t1	PF02727	Copper amine oxidase, N2 domain	35	117	3e-10
jg10698.t1	PF02728	Copper amine oxidase, N3 domain	126	221	3.5e-17
jg10698.t1	PF01179	Copper amine oxidase, enzyme domain	253	669	4.2e-151
jg10699.t1	PF13520	Amino acid permease	40	491	1.5e-50
jg1070.t1	PF13430	Domain of unknown function (DUF4112)	65	168	8.6e-32
jg10700.t1	PF03600	Citrate transporter	3	474	4.7e-14
jg10702.t1	PF03221	Tc5 transposase DNA-binding domain	65	123	2.3e-06
jg10703.t1	PF00109	Beta-ketoacyl synthase, N-terminal domain	10	262	2.2e-58
jg10703.t1	PF02801	Beta-ketoacyl synthase, C-terminal domain	271	389	2.8e-32
jg10703.t1	PF16197	Ketoacyl-synthetase C-terminal extension	392	441	3.8e-10
jg10703.t1	PF00698	Acyl transferase domain	618	935	9e-48
jg10703.t1	PF14765	Polyketide synthase dehydratase	1013	1315	8.4e-67
jg10703.t1	PF00107	Zinc-binding dehydrogenase	1880	1994	2.5e-10
jg10703.t1	PF08659	KR domain	2079	2258	2.1e-47
jg10703.t1	PF00550	Phosphopantetheine attachment site	2423	2488	2.7e-08
jg10703.t2	PF00109	Beta-ketoacyl synthase, N-terminal domain	10	262	1.5e-58
jg10703.t2	PF02801	Beta-ketoacyl synthase, C-terminal domain	271	389	2e-32
jg10703.t2	PF16197	Ketoacyl-synthetase C-terminal extension	392	441	2.8e-10
jg10703.t2	PF00698	Acyl transferase domain	618	935	6.1e-48
jg10703.t2	PF14765	Polyketide synthase dehydratase	1013	1315	5.7e-67
jg10704.t1	PF13460	NAD(P)H-binding	9	220	8.6e-30
jg10705.t1	PF07690	Major Facilitator Superfamily	46	452	3.3e-31
jg10706.t1	PF00067	Cytochrome P450	94	454	1.3e-30
jg10706.t1	PF00067	Cytochrome P450	487	547	8.5e-12
jg10707.t1	PF00067	Cytochrome P450	78	453	1.3e-31
jg10707.t1	PF00067	Cytochrome P450	480	539	1.3e-11
jg10708.t1	PF04082	Fungal specific transcription factor domain	175	354	1.4e-12
jg1071.t1	PF10288	Cytoplasmic tRNA 2-thiolation protein 2	289	336	2.3e-09
jg10710.t1	PF00067	Cytochrome P450	38	498	5.4e-68
jg10711.t1	PF00106	short chain dehydrogenase	49	186	1e-21
jg10713.t1	PF00891	O-methyltransferase domain	195	261	6.5e-09
jg10714.t1	PF14226	non-haem dioxygenase in morphine synthesis N-terminal	10	107	5.3e-24
jg10715.t1	PF07993	Male sterility protein	33	248	9.2e-21
jg10716.t1	PF00550	Phosphopantetheine attachment site	123	154	9.8e-05
jg10718.t1	PF00249	Myb-like DNA-binding domain	11	70	7.2e-10
jg10718.t1	PF00249	Myb-like DNA-binding domain	77	122	1.1e-14
jg10718.t1	PF00249	Myb-like DNA-binding domain	130	174	2.5e-10
jg10719.t1	PF00106	short chain dehydrogenase	4	201	4.9e-26
jg1072.t1	PF06814	Lung seven transmembrane receptor	158	446	2.8e-71
jg10721.t1	PF07690	Major Facilitator Superfamily	72	216	1.7e-16
jg10722.t1	PF00067	Cytochrome P450	48	379	4e-33
jg10723.t1	PF00067	Cytochrome P450	7	74	5.2e-13
jg10724.t1	PF01544	CorA-like Mg2+ transporter protein	282	517	9.9e-24
jg10726.t1	PF08240	Alcohol dehydrogenase GroES-like domain	31	104	2.1e-10
jg10727.t1	PF01073	3-beta hydroxysteroid dehydrogenase/isomerase family	5	205	8.8e-14
jg10728.t1	PF14226	non-haem dioxygenase in morphine synthesis N-terminal	7	133	8.6e-30
jg10728.t1	PF03171	2OG-Fe(II) oxygenase superfamily	188	285	2.2e-19
jg10729.t1	PF10067	Predicted membrane protein (DUF2306)	90	210	5.7e-12
jg10730.t1	PF04082	Fungal specific transcription factor domain	42	196	7.8e-12
jg10731.t1	PF16073	Starter unit:ACP transacylase in aflatoxin biosynthesis	90	231	1e-09
jg10731.t1	PF00109	Beta-ketoacyl synthase, N-terminal domain	368	619	2.3e-63
jg10731.t1	PF02801	Beta-ketoacyl synthase, C-terminal domain	628	747	3.2e-30
jg10731.t1	PF00698	Acyl transferase domain	907	1188	7.6e-21
jg10731.t1	PF00550	Phosphopantetheine attachment site	1648	1709	3.1e-10
jg10731.t1	PF18558	Helix-turn-helix domain	1770	1859	3.4e-30
jg10731.t1	PF08242	Methyltransferase domain	1959	2059	1.1e-13
jg10731.t1	PF07993	Male sterility protein	2190	2438	1.7e-22
jg10732.t1	PF00109	Beta-ketoacyl synthase, N-terminal domain	6	256	2.5e-66
jg10732.t1	PF02801	Beta-ketoacyl synthase, C-terminal domain	265	381	2.9e-37
jg10732.t1	PF16197	Ketoacyl-synthetase C-terminal extension	385	479	9.2e-17
jg10732.t1	PF00698	Acyl transferase domain	529	821	5.1e-45
jg10732.t1	PF14765	Polyketide synthase dehydratase	914	1215	6.7e-66
jg10732.t1	PF08242	Methyltransferase domain	1393	1497	1e-17
jg10732.t1	PF00107	Zinc-binding dehydrogenase	1924	2028	5e-12
jg10732.t1	PF08659	KR domain	2121	2298	1.4e-62
jg10732.t1	PF00550	Phosphopantetheine attachment site	2407	2469	1.1e-06
jg10733.t1	PF02458	Transferase family	137	444	2e-16
jg10734.t1	PF01494	FAD binding domain	19	188	2.5e-06
jg10734.t1	PF01494	FAD binding domain	295	388	1.3e-09
jg10734.t1	PF07690	Major Facilitator Superfamily	485	885	8.6e-46
jg10735.t1	PF00135	Carboxylesterase family	25	534	1e-77
jg10737.t1	PF00096	Zinc finger, C2H2 type	13	33	0.0007
jg10737.t1	PF04082	Fungal specific transcription factor domain	212	412	1.3e-10
jg10738.t1	PF08240	Alcohol dehydrogenase GroES-like domain	32	130	1.9e-07
jg10738.t1	PF00107	Zinc-binding dehydrogenase	174	303	2.4e-23
jg10739.t1	PF00561	alpha/beta hydrolase fold	88	250	9.8e-18
jg10739.t1	PF08386	TAP-like protein	422	524	2.2e-18
jg10740.t1	PF00134	Cyclin, N-terminal domain	72	176	2.9e-13
jg10742.t1	PF00069	Protein kinase domain	324	593	4.3e-66
jg10744.t1	PF05225	helix-turn-helix, Psq domain	5	46	3.8e-05
jg10744.t1	PF03221	Tc5 transposase DNA-binding domain	58	115	1.4e-09
jg10745.t1	PF02201	SWIB/MDM2 domain	268	340	2.6e-21
jg10747.t1	PF01636	Phosphotransferase enzyme family	79	345	3.1e-14
jg10749.t1	PF01263	Aldose 1-epimerase	37	370	1.3e-43
jg1075.t1	PF08797	HIRAN domain	166	270	3.4e-16
jg1075.t1	PF00176	SNF2-related domain	414	801	5.4e-70
jg1075.t1	PF00097	Zinc finger, C3HC4 type (RING finger)	864	899	0.00011
jg1075.t1	PF00271	Helicase conserved C-terminal domain	966	1074	3.6e-12
jg10751.t1	PF07690	Major Facilitator Superfamily	123	412	5.3e-37
jg10754.t1	PF13358	DDE superfamily endonuclease	141	228	1.8e-09
jg10756.t1	PF00752	XPG N-terminal domain	1	89	2.7e-08
jg10756.t1	PF00867	XPG I-region	112	200	2.6e-23
jg10756.t1	PF18380	Holliday junction resolvase Gen1 C-terminal domain	364	468	2.5e-29
jg10757.t1	PF00644	Poly(ADP-ribose) polymerase catalytic domain	749	823	3.5e-12
jg10757.t1	PF00179	Ubiquitin-conjugating enzyme	1092	1162	1.3e-06
jg10759.t1	PF00653	Inhibitor of Apoptosis domain	42	102	2.6e-19
jg10759.t1	PF00653	Inhibitor of Apoptosis domain	130	201	3.2e-22
jg1076.t1	PF00494	Squalene/phytoene synthase	64	370	3.2e-53
jg10760.t1	PF09139	Phosphatidate cytidylyltransferase, mitochondrial	79	447	5.3e-124
jg10761.t1	PF03169	OPT oligopeptide transporter protein	53	729	6.3e-158
jg10762.t1	PF01650	Peptidase C13 family	23	262	2.3e-41
jg10763.t1	PF00732	GMC oxidoreductase	30	157	1.7e-11
jg10764.t1	PF00732	GMC oxidoreductase	3	71	1.2e-08
jg10764.t1	PF05199	GMC oxidoreductase	213	317	1.8e-19
jg10765.t1	PF02724	CDC45-like protein	26	860	3.2e-231
jg10767.t1	PF01585	G-patch domain	35	77	6.3e-16
jg10767.t1	PF07842	GC-rich sequence DNA-binding factor-like protein	255	512	5.5e-35
jg1077.t1	PF00172	Fungal Zn(2)-Cys(6) binuclear cluster domain	12	41	6.7e-08
jg1077.t1	PF11951	Fungal specific transcription factor domain	132	219	3.3e-09
jg10770.t1	PF04678	Mitochondrial calcium uniporter	339	458	1.8e-29
jg10772.t1	PF00860	Permease family	159	542	1.6e-22
jg10773.t1	PF00926	3,4-dihydroxy-2-butanone 4-phosphate synthase	36	238	1e-77
jg10774.t1	PF00352	Transcription factor TFIID (or TATA-binding protein, TBP)	463	544	1.8e-31
jg10774.t1	PF00352	Transcription factor TFIID (or TATA-binding protein, TBP)	552	634	2.6e-31
jg10775.t1	PF01753	MYND finger	28	65	4.1e-09
jg10778.t1	PF00149	Calcineurin-like phosphoesterase	27	243	4.6e-05
jg10778.t1	PF02872	5'-nucleotidase, C-terminal domain	314	467	7.3e-38
jg10782.t1	PF11754	Velvet factor	47	107	8.1e-08
jg10782.t1	PF11754	Velvet factor	116	216	1.3e-29
jg10783.t1	PF00067	Cytochrome P450	58	510	5.2e-40
jg10784.t1	PF16866	PHD-finger	139	195	1.6e-09
jg10784.t1	PF17772	MYST family zinc finger domain	502	554	1.8e-18
jg10784.t1	PF01853	MOZ/SAS family	559	730	1.2e-75
jg10785.t1	PF15879	NADH-ubiquinone oxidoreductase MWFE subunit	4	58	2.5e-26
jg10786.t1	PF00797	N-acetyltransferase	42	296	4.2e-44
jg10787.t1	PF15456	Up-regulated During Septation	99	228	1.3e-38
jg10788.t1	PF01553	Acyltransferase	40	286	1.4e-09
jg10789.t1	PF03663	Glycosyl hydrolase family 76	29	396	2.6e-125
jg10790.t1	PF06244	Coiled-coil domain-containing protein 124 /Oxs1	106	181	2.8e-26
jg10791.t1	PF16499	Alpha galactosidase A	26	323	1.4e-52
jg10791.t1	PF17801	Alpha galactosidase C-terminal beta sandwich domain	337	411	2.1e-13
jg10791.t1	PF00652	Ricin-type beta-trefoil lectin domain	422	524	1e-13
jg10793.t1	PF00856	SET domain	53	268	2.4e-07
jg10794.t1	PF01755	Glycosyltransferase family 25 (LPS biosynthesis protein)	304	401	7.3e-09
jg10795.t1	PF01255	Putative undecaprenyl diphosphate synthase	46	343	1.1e-84
jg10797.t1	PF05916	GINS complex protein	46	157	1.7e-20
jg10798.t1	PF16547	Proteasome-substrate-size regulator, N-terminal	21	92	1.5e-23
jg10798.t1	PF16507	Proteasome-substrate-size regulator, mid region	380	924	1.5e-198
jg10798.t1	PF11919	Domain of unknown function (DUF3437)	1881	1969	4.8e-28
jg10800.t1	PF04188	Mannosyltransferase (PIG-V)	8	457	9.4e-48
jg10801.t1	PF01248	Ribosomal protein L7Ae/L30e/S12e/Gadd45 family	132	224	4.7e-22
jg10803.t1	PF06371	Diaphanous GTPase-binding Domain	369	613	7.2e-20
jg10804.t1	PF07576	BRCA1-associated protein 2	213	306	4.6e-35
jg10804.t1	PF13639	Ring finger domain	369	409	3.8e-08
jg10804.t1	PF02148	Zn-finger in ubiquitin-hydrolases and other protein	432	491	1.6e-19
jg10805.t1	PF12937	F-box-like	410	451	1.8e-09
jg10805.t1	PF00400	WD domain, G-beta repeat	612	646	0.0092
jg10805.t1	PF00400	WD domain, G-beta repeat	656	686	8.5e-05
jg10805.t1	PF00400	WD domain, G-beta repeat	690	744	5.5e-05
jg10805.t1	PF00400	WD domain, G-beta repeat	769	802	7e-05
jg10805.t1	PF00400	WD domain, G-beta repeat	809	844	0.031
jg10805.t1	PF00400	WD domain, G-beta repeat	848	884	0.012
jg10805.t1	PF00400	WD domain, G-beta repeat	888	923	9e-05
jg10810.t1	PF00484	Carbonic anhydrase	119	270	5.1e-46
jg10813.t1	PF07876	Stress responsive A/B Barrel Domain	5	89	2.7e-08
jg10814.t1	PF00432	Prenyltransferase and squalene oxidase repeat	160	190	0.00015
jg10814.t1	PF00432	Prenyltransferase and squalene oxidase repeat	199	240	0.064
jg10814.t1	PF00432	Prenyltransferase and squalene oxidase repeat	263	302	1.6e-09
jg10814.t1	PF00432	Prenyltransferase and squalene oxidase repeat	313	355	8.6e-06
jg10814.t1	PF00432	Prenyltransferase and squalene oxidase repeat	366	406	1.8e-05
jg10816.t1	PF07690	Major Facilitator Superfamily	87	371	1.7e-17
jg10817.t1	PF00483	Nucleotidyl transferase	2	230	4.2e-55
jg10817.t1	PF00132	Bacterial transferase hexapeptide (six repeats)	263	297	1.7e-10
jg10818.t1	PF13563	2'-5' RNA ligase superfamily	116	275	2.7e-10
jg10819.t1	PF00240	Ubiquitin family	3	74	1.4e-32
jg10819.t1	PF00240	Ubiquitin family	79	150	1.4e-32
jg10819.t1	PF00240	Ubiquitin family	155	226	1.4e-32
jg10819.t1	PF00240	Ubiquitin family	231	302	1.4e-32
jg1082.t1	PF00026	Eukaryotic aspartyl protease	50	394	1.6e-12
jg10820.t1	PF00248	Aldo/keto reductase family	21	336	7.7e-66
jg10822.t1	PF12678	RING-H2 zinc finger domain	90	139	1.3e-11
jg10823.t1	PF01490	Transmembrane amino acid transporter protein	190	575	1.6e-80
jg10825.t1	PF00106	short chain dehydrogenase	28	151	3e-12
jg10827.t1	PF00503	G-protein alpha subunit	230	558	5.2e-51
jg10828.t1	PF01566	Natural resistance-associated macrophage protein	156	549	1.1e-86
jg10829.t1	PF06395	CDC24 Calponin	114	205	4.3e-29
jg10829.t1	PF00621	RhoGEF domain	238	411	2.6e-29
jg10829.t1	PF15411	Pleckstrin homology domain	441	558	7.3e-37
jg10829.t1	PF00564	PB1 domain	910	981	3e-10
jg1083.t1	PF05141	Pyoverdine/dityrosine biosynthesis protein	43	243	3.2e-50
jg10830.t1	PF12937	F-box-like	113	155	1.7e-10
jg10830.t1	PF00400	WD domain, G-beta repeat	359	387	0.00042
jg10830.t1	PF00400	WD domain, G-beta repeat	398	432	0.033
jg10830.t1	PF00400	WD domain, G-beta repeat	445	473	0.012
jg10830.t1	PF00400	WD domain, G-beta repeat	522	555	0.0044
jg10830.t1	PF00400	WD domain, G-beta repeat	559	595	7.6e-06
jg10831.t1	PF14510	ABC-transporter N-terminal	74	158	5.2e-20
jg10831.t1	PF00005	ABC transporter	180	340	2.7e-17
jg10831.t1	PF01061	ABC-2 type transporter	506	716	1.8e-41
jg10831.t1	PF06422	CDR ABC transporter	727	815	1.5e-32
jg10831.t1	PF00005	ABC transporter	872	1023	1.5e-16
jg10831.t1	PF01061	ABC-2 type transporter	1179	1395	3.6e-47
jg10832.t1	PF07716	Basic region leucine zipper	35	67	2.8e-05
jg10835.t1	PF01417	ENTH domain	15	139	1.3e-45
jg10835.t1	PF08226	Domain of unknown function (DUF1720)	255	343	3.4e-05
jg10836.t1	PF00096	Zinc finger, C2H2 type	136	158	6.3e-05
jg10836.t1	PF00096	Zinc finger, C2H2 type	164	188	0.00039
jg10836.t1	PF00096	Zinc finger, C2H2 type	194	216	3.8e-05
jg10836.t1	PF00096	Zinc finger, C2H2 type	222	246	0.00021
jg1084.t1	PF01965	DJ-1/PfpI family	77	248	1.2e-17
jg10840.t1	PF13086	AAA domain	415	491	1.1e-12
jg10840.t1	PF13087	AAA domain	681	865	2e-33
jg10841.t1	PF15446	PHD/FYVE-zinc-finger like domain	364	532	3.8e-68
jg10841.t1	PF00176	SNF2-related domain	751	1020	8.6e-56
jg10841.t1	PF00271	Helicase conserved C-terminal domain	1047	1159	8.7e-20
jg10841.t1	PF18585	Chromatin remodeling factor Mit1 C-terminal Zn finger 2	1466	1519	3.4e-25
jg10842.t1	PF08032	RNA 2'-O ribose methyltransferase substrate binding	329	407	9.4e-09
jg10842.t1	PF00588	SpoU rRNA Methylase family	456	640	6.3e-21
jg10843.t1	PF00106	short chain dehydrogenase	7	199	2.1e-17
jg10845.t1	PF00226	DnaJ domain	9	72	5.3e-20
jg10846.t1	PF00827	Ribosomal L15	2	187	6.1e-85
jg10848.t1	PF04468	PSP1 C-terminal conserved region	594	679	1.4e-23
jg1085.t1	PF01425	Amidase	204	384	3.8e-30
jg10851.t1	PF01284	Membrane-associating domain	7	144	5.1e-28
jg10852.t1	PF00459	Inositol monophosphatase family	10	348	2e-52
jg10853.t1	PF07967	C3HC zinc finger-like	127	209	9.2e-17
jg10853.t1	PF08600	Rsm1-like	292	379	3.5e-18
jg10858.t1	PF13639	Ring finger domain	172	219	8.8e-09
jg1086.t1	PF05141	Pyoverdine/dityrosine biosynthesis protein	102	365	1.1e-83
jg10860.t1	PF08630	Dfp1/Him1, central region	220	348	5.6e-32
jg10860.t1	PF07535	DBF zinc finger	571	614	1.6e-21
jg10861.t1	PF04110	Ubiquitin-like autophagy protein Apg12	79	165	7.3e-25
jg10862.t1	PF02548	Ketopantoate hydroxymethyltransferase	20	278	1.8e-107
jg10863.t1	PF00179	Ubiquitin-conjugating enzyme	16	140	5.1e-36
jg10865.t1	PF01512	Respiratory-chain NADH dehydrogenase 51 Kd subunit	102	275	6.8e-48
jg10865.t1	PF10531	SLBB domain	302	351	3.8e-07
jg10865.t1	PF10589	NADH-ubiquinone oxidoreductase-F iron-sulfur binding region	392	473	2.9e-29
jg10866.t1	PF00036	EF hand	89	117	1.3e-09
jg10866.t1	PF13499	EF-hand domain pair	184	245	4.4e-12
jg10867.t1	PF13634	Nucleoporin FG repeat region	243	332	1.2
jg10867.t1	PF13634	Nucleoporin FG repeat region	338	414	0.00038
jg10867.t1	PF13634	Nucleoporin FG repeat region	416	508	1.7e-09
jg10867.t1	PF13634	Nucleoporin FG repeat region	511	589	0.00076
jg10867.t1	PF04096	Nucleoporin autopeptidase	853	996	9.5e-40
jg10867.t1	PF12110	Nuclear protein 96	1442	1780	1.1e-86
jg10868.t1	PF01636	Phosphotransferase enzyme family	130	266	1.8e-07
jg10869.t1	PF00042	Globin	31	127	9.1e-09
jg10869.t1	PF00175	Oxidoreductase NAD-binding domain	303	413	2.7e-10
jg10871.t1	PF00155	Aminotransferase class I and II	75	406	3.5e-61
jg10872.t1	PF12796	Ankyrin repeats (3 copies)	922	991	1.6e-06
jg10872.t1	PF13637	Ankyrin repeats (many copies)	1004	1050	1.6e-05
jg10872.t1	PF12796	Ankyrin repeats (3 copies)	1082	1166	1.6e-09
jg10872.t1	PF12796	Ankyrin repeats (3 copies)	1173	1264	3.3e-07
jg10872.t1	PF00023	Ankyrin repeat	1284	1315	2.6e-05
jg10872.t1	PF00622	SPRY domain	1460	1590	9e-15
jg10873.t1	PF11951	Fungal specific transcription factor domain	76	440	2.4e-46
jg10877.t1	PF00106	short chain dehydrogenase	166	355	3.7e-38
jg10878.t1	PF01018	GTP1/OBG	86	180	1.6e-29
jg10878.t1	PF01018	GTP1/OBG	257	312	5.6e-07
jg10878.t1	PF01926	50S ribosome-binding GTPase	316	435	3.8e-23
jg1088.t1	PF00106	short chain dehydrogenase	24	165	5.5e-15
jg10880.t1	PF00270	DEAD/DEAH box helicase	114	301	4.8e-43
jg10880.t1	PF00271	Helicase conserved C-terminal domain	360	469	2.2e-20
jg10882.t1	PF00884	Sulfatase	108	452	1.4e-53
jg10882.t1	PF12411	Choline sulfatase enzyme C terminal	554	606	1.7e-21
jg10883.t1	PF00179	Ubiquitin-conjugating enzyme	8	144	1.4e-51
jg10884.t1	PF00225	Kinesin motor domain	11	328	4.5e-112
jg10885.t1	PF01189	16S rRNA methyltransferase RsmB/F	234	367	9.7e-28
jg10886.t1	PF08079	Ribosomal L30 N-terminal domain	14	85	2.8e-24
jg10886.t1	PF00327	Ribosomal protein L30p/L7e	90	140	2.3e-17
jg10887.t1	PF00933	Glycosyl hydrolase family 3 N terminal domain	95	309	3.4e-41
jg10887.t1	PF01915	Glycosyl hydrolase family 3 C-terminal domain	387	789	2.1e-48
jg10887.t1	PF07691	PA14 domain	484	620	6.4e-07
jg10887.t1	PF14310	Fibronectin type III-like domain	832	895	4.3e-12
jg10889.t1	PF10744	Mediator of RNA polymerase II transcription subunit 1	79	519	7.6e-79
jg1089.t1	PF12697	Alpha/beta hydrolase family	320	558	6e-14
jg10890.t1	PF03951	Glutamine synthetase, beta-Grasp domain	27	101	1.7e-13
jg10890.t1	PF00120	Glutamine synthetase, catalytic domain	126	257	2.5e-14
jg10893.t1	PF04828	Glutathione-dependent formaldehyde-activating enzyme	25	117	3.9e-28
jg10894.t1	PF06331	Transcription factor TFIIH complex subunit Tfb5	1	62	1.2e-24
jg10897.t1	PF00135	Carboxylesterase family	40	491	8.8e-53
jg10897.t1	PF14604	Variant SH3 domain	565	613	4.5e-16
jg10899.t1	PF02586	SOS response associated peptidase (SRAP)	1	259	1.3e-85
jg10899.t1	PF00857	Isochorismatase family	579	696	1.1e-23
jg10899.t1	PF13532	2OG-Fe(II) oxygenase superfamily	987	1187	2.9e-22
jg109.t1	PF00096	Zinc finger, C2H2 type	359	381	0.00011
jg109.t1	PF00096	Zinc finger, C2H2 type	387	407	6.8e-06
jg1090.t1	PF00743	Flavin-binding monooxygenase-like	33	230	2.2e-12
jg10900.t1	PF05071	NADH ubiquinone oxidoreductase subunit NDUFA12	26	95	2.2e-11
jg10901.t1	PF00307	Calponin homology (CH) domain	24	127	1.9e-11
jg10902.t1	PF06220	U1 zinc finger	1	38	6.5e-22
jg10904.t1	PF00400	WD domain, G-beta repeat	9	44	0.00013
jg10904.t1	PF00400	WD domain, G-beta repeat	55	90	4.2e-07
jg10904.t1	PF00400	WD domain, G-beta repeat	97	133	1.4e-08
jg10904.t1	PF00400	WD domain, G-beta repeat	137	177	3.2e-05
jg10904.t1	PF00400	WD domain, G-beta repeat	189	220	4.5e-06
jg10904.t1	PF00400	WD domain, G-beta repeat	287	310	0.027
jg10905.t1	PF00378	Enoyl-CoA hydratase/isomerase	19	280	1.2e-38
jg10906.t1	PF13423	Ubiquitin carboxyl-terminal hydrolase	851	1166	2.1e-98
jg10906.t1	PF00929	Exonuclease	1242	1414	8.9e-20
jg10907.t1	PF00170	bZIP transcription factor	165	220	1.4e-08
jg10907.t1	PF08601	Transcription factor PAP1	253	574	1.9e-97
jg10908.t1	PF02146	Sir2 family	34	252	2.8e-38
jg10909.t1	PF05195	Aminopeptidase P, N-terminal domain	63	183	5.5e-37
jg10909.t1	PF00557	Metallopeptidase family M24	243	464	7.5e-51
jg1091.t1	PF00004	ATPase family associated with various cellular activities (AAA)	451	571	1.4e-17
jg10910.t1	PF13468	Glyoxalase-like domain	7	199	1.3e-21
jg10912.t1	PF08407	Chitin synthase N-terminal	138	217	2e-28
jg10912.t1	PF01644	Chitin synthase	218	386	6.4e-68
jg10913.t1	PF02698	DUF218 domain	125	237	7.9e-06
jg10914.t1	PF01872	RibD C-terminal domain	37	269	9.3e-32
jg10915.t1	PF00179	Ubiquitin-conjugating enzyme	35	166	3.9e-39
jg10916.t1	PF07991	Acetohydroxy acid isomeroreductase, NADPH-binding domain	83	248	9.4e-46
jg10916.t1	PF01450	Acetohydroxy acid isomeroreductase, catalytic domain	256	400	4.8e-39
jg10916.t1	PF01008	Initiation factor 2 subunit family	467	737	6.5e-16
jg10918.t1	PF01105	emp24/gp25L/p24 family/GOLD	33	212	9e-42
jg10919.t1	PF13561	Enoyl-(Acyl carrier protein) reductase	70	319	2.4e-49
jg1092.t1	PF03184	DDE superfamily endonuclease	195	334	1e-25
jg10922.t1	PF02374	Anion-transporting ATPase	86	393	1.5e-116
jg10923.t1	PF00176	SNF2-related domain	213	480	8e-81
jg10923.t1	PF00271	Helicase conserved C-terminal domain	502	615	3.2e-18
jg10923.t1	PF09110	HAND	765	870	6.5e-37
jg10923.t1	PF09111	SLIDE	927	1042	1.5e-41
jg10924.t1	PF01425	Amidase	192	352	1.4e-30
jg10925.t1	PF09990	Predicted membrane protein (DUF2231)	57	159	4.1e-08
jg10926.t1	PF01544	CorA-like Mg2+ transporter protein	476	577	4.8e-12
jg10927.t1	PF04869	Uso1 / p115 like vesicle tethering protein, head region	343	651	6.5e-105
jg10927.t1	PF04871	Uso1 / p115 like vesicle tethering protein, C terminal region	857	987	3.5e-22
jg10928.t1	PF03159	XRN 5'-3' exonuclease N-terminus	1	259	4.3e-99
jg10928.t1	PF17846	Xrn1 helical domain	337	856	2.1e-136
jg10929.t1	PF16010	Cytochrome domain of cellobiose dehydrogenase	26	200	9.4e-55
jg1093.t1	PF00264	Common central domain of tyrosinase	71	281	1.9e-41
jg10933.t1	PF01546	Peptidase family M20/M25/M40	169	580	7.5e-34
jg10933.t1	PF07687	Peptidase dimerisation domain	289	451	1.3e-11
jg10937.t1	PF13434	L-lysine 6-monooxygenase (NADPH-requiring)	1	103	1.6e-26
jg1094.t1	PF00067	Cytochrome P450	61	484	8.7e-59
jg10940.t1	PF00106	short chain dehydrogenase	7	208	5.6e-35
jg10943.t1	PF06325	Ribosomal protein L11 methyltransferase (PrmA)	194	271	2.2e-13
jg10944.t1	PF12234	RAVE protein 1 C terminal	620	1271	2.7e-267
jg10946.t1	PF00226	DnaJ domain	45	109	1.4e-21
jg10947.t1	PF00026	Eukaryotic aspartyl protease	54	385	3.7e-30
jg10948.t1	PF18785	Invertebrate-AID/APOBEC-deaminase	32	159	1.3e-57
jg10949.t1	PF06966	Protein of unknown function (DUF1295)	94	163	1.1e-10
jg10949.t1	PF06966	Protein of unknown function (DUF1295)	196	264	3.5e-20
jg10949.t1	PF06966	Protein of unknown function (DUF1295)	292	334	3.1e-05
jg1095.t1	PF10282	Lactonase, 7-bladed beta-propeller	6	293	8e-13
jg10950.t1	PF15277	Exocyst complex component SEC3 N-terminal PIP2 binding PH	99	198	4.1e-27
jg10950.t1	PF09763	Exocyst complex component Sec3	884	1613	1.4e-212
jg10951.t1	PF05022	SRP40, C-terminal domain	312	379	4.7e-22
jg10952.t1	PF13233	Complex1_LYR-like	9	117	2.4e-21
jg10953.t1	PF01926	50S ribosome-binding GTPase	110	245	2.3e-16
jg10955.t1	PF12146	Serine aminopeptidase, S33	138	236	4.1e-12
jg10956.t1	PF06985	Heterokaryon incompatibility protein (HET)	110	280	1.9e-32
jg10957.t1	PF00155	Aminotransferase class I and II	102	424	1.8e-34
jg10958.t1	PF01496	V-type ATPase 116kDa subunit family	74	889	0
jg1096.t1	PF02627	Carboxymuconolactone decarboxylase family	44	112	6.7e-09
jg10960.t1	PF10451	Telomere regulation protein Stn1	50	91	8.9e-05
jg10960.t1	PF10451	Telomere regulation protein Stn1	133	252	3.9e-05
jg10961.t1	PF04142	Nucleotide-sugar transporter	12	348	5.5e-110
jg10962.t1	PF00270	DEAD/DEAH box helicase	169	335	3.5e-22
jg10962.t1	PF00271	Helicase conserved C-terminal domain	394	532	7.7e-06
jg10962.t1	PF02889	Sec63 Brl domain	650	964	1.9e-31
jg10963.t1	PF00122	E1-E2 ATPase	155	347	1.9e-33
jg10963.t1	PF00702	haloacid dehalogenase-like hydrolase	366	569	6.8e-21
jg10965.t1	PF10033	Autophagy-related protein 13	81	320	3.3e-69
jg10966.t1	PF13637	Ankyrin repeats (many copies)	86	142	2.6e-09
jg10966.t1	PF13540	Regulator of chromosome condensation (RCC1) repeat	370	399	3.8e-09
jg10967.t1	PF13561	Enoyl-(Acyl carrier protein) reductase	62	297	4.1e-52
jg10968.t1	PF01735	Lysophospholipase catalytic domain	118	613	5e-185
jg10969.t1	PF01866	Putative diphthamide synthesis protein	65	412	5.1e-84
jg1097.t1	PF02771	Acyl-CoA dehydrogenase, N-terminal domain	48	158	1.4e-33
jg1097.t1	PF02770	Acyl-CoA dehydrogenase, middle domain	162	257	1.7e-26
jg1097.t1	PF00441	Acyl-CoA dehydrogenase, C-terminal domain	269	420	1.2e-41
jg10970.t1	PF01388	ARID/BRIGHT DNA binding domain	20	111	4.7e-19
jg10973.t1	PF00649	Copper fist DNA binding domain	3	40	1e-20
jg10974.t1	PF00172	Fungal Zn(2)-Cys(6) binuclear cluster domain	116	158	2.5e-09
jg10976.t1	PF16558	Amino-terminal Zinc-binding domain of ubiquitin ligase E3A	35	98	1.7e-20
jg10976.t1	PF00632	HECT-domain (ubiquitin-transferase)	781	1088	8e-65
jg10977.t1	PF12874	Zinc-finger of C2H2 type	76	99	2.5e-05
jg10977.t1	PF12756	C2H2 type zinc-finger (2 copies)	202	298	1.3e-27
jg10979.t1	PF05922	Peptidase inhibitor I9	31	96	3.7e-05
jg10979.t1	PF00082	Subtilase family	151	364	1.1e-35
jg1098.t1	PF00400	WD domain, G-beta repeat	117	152	0.0018
jg1098.t1	PF00400	WD domain, G-beta repeat	227	248	0.0029
jg10980.t1	PF00150	Cellulase (glycosyl hydrolase family 5)	102	323	4.4e-16
jg10981.t1	PF00190	Cupin	143	269	1.9e-19
jg10981.t1	PF00190	Cupin	317	448	3.8e-17
jg10982.t1	PF04101	Glycosyltransferase family 28 C-terminal domain	13	154	7.6e-18
jg10983.t1	PF10213	Mitochondrial ribosomal subunit protein	190	309	3.3e-45
jg10984.t1	PF14612	IEC3 subunit of the Ino80 complex, chromatin re-modelling	29	256	3.7e-68
jg10985.t1	PF04061	ORMDL family	65	199	2.1e-58
jg10986.t1	PF00999	Sodium/hydrogen exchanger family	19	427	3.3e-57
jg10987.t1	PF00347	Ribosomal protein L6	75	138	2.3e-07
jg10987.t1	PF00347	Ribosomal protein L6	168	230	3.5e-10
jg10989.t1	PF10165	Guanine nucleotide exchange factor synembryn	44	468	5e-129
jg1099.t1	PF00501	AMP-binding enzyme	48	473	6.6e-78
jg1099.t1	PF13193	AMP-binding enzyme C-terminal domain	482	564	1.7e-14
jg10990.t1	PF12231	Rap1-interacting factor 1 N terminal	182	553	1e-107
jg10991.t1	PF01263	Aldose 1-epimerase	40	315	1.9e-43
jg10992.t1	PF00069	Protein kinase domain	180	490	2.5e-41
jg10993.t1	PF14197	Centrosome localisation domain of PPC89	420	485	8.8e-17
jg10993.t1	PF06657	Centrosome microtubule-binding domain of Cep57	1070	1145	5.9e-22
jg10994.t1	PF00566	Rab-GTPase-TBC domain	273	473	1.9e-48
jg10995.t1	PF07690	Major Facilitator Superfamily	73	505	1.3e-29
jg10996.t1	PF00724	NADH:flavin oxidoreductase / NADH oxidase family	10	379	2.5e-76
jg10997.t1	PF13649	Methyltransferase domain	58	158	1.9e-15
jg10998.t1	PF00078	Reverse transcriptase (RNA-dependent DNA polymerase)	688	848	2.8e-29
jg10998.t1	PF17917	RNase H-like domain found in reverse transcriptase	936	1042	5.1e-32
jg10998.t1	PF17921	Integrase zinc binding domain	1154	1211	1.6e-18
jg110.t1	PF00069	Protein kinase domain	117	395	7.2e-66
jg110.t1	PF16797	Fungal kinase associated-1 domain	1111	1231	1.1e-30
jg110.t1	PF01246	Ribosomal protein L24e	1253	1318	6.3e-27
jg110.t2	PF00069	Protein kinase domain	117	395	7.2e-66
jg110.t2	PF16797	Fungal kinase associated-1 domain	1112	1232	1.1e-30
jg110.t2	PF01246	Ribosomal protein L24e	1254	1319	6.3e-27
jg1100.t1	PF13532	2OG-Fe(II) oxygenase superfamily	589	768	5.6e-17
jg11000.t1	PF17919	RNase H-like domain found in reverse transcriptase	91	171	7.5e-26
jg11000.t1	PF17921	Integrase zinc binding domain	277	333	1.9e-16
jg11000.t1	PF00665	Integrase core domain	355	446	3.1e-08
jg11001.t1	PF03221	Tc5 transposase DNA-binding domain	58	111	1.2e-07
jg11001.t1	PF03184	DDE superfamily endonuclease	193	340	7.1e-16
jg11002.t1	PF12697	Alpha/beta hydrolase family	98	304	1.6e-13
jg11003.t1	PF01083	Cutinase	45	217	3.2e-45
jg11003.t2	PF01083	Cutinase	9	78	7e-15
jg11003.t3	PF01083	Cutinase	1	105	9.4e-30
jg11004.t1	PF08240	Alcohol dehydrogenase GroES-like domain	33	109	0.00012
jg11004.t1	PF00107	Zinc-binding dehydrogenase	195	327	2.7e-25
jg11005.t1	PF01490	Transmembrane amino acid transporter protein	56	451	5.3e-50
jg11009.t1	PF00300	Histidine phosphatase superfamily (branch 1)	7	205	3.2e-16
jg1101.t1	PF01565	FAD binding domain	42	177	8.1e-39
jg1101.t1	PF02913	FAD linked oxidases, C-terminal domain	214	461	6.5e-65
jg11011.t1	PF03022	Major royal jelly protein	132	367	8.5e-19
jg11012.t1	PF03647	Transmembrane proteins 14C	6	97	3.5e-23
jg11013.t1	PF04616	Glycosyl hydrolases family 43	24	305	7.9e-48
jg11013.t1	PF03422	Carbohydrate binding module (family 6)	328	448	2.4e-41
jg11014.t1	PF04616	Glycosyl hydrolases family 43	37	311	5.3e-27
jg11014.t1	PF17851	Beta xylosidase C-terminal Concanavalin A-like domain	341	547	1.3e-25
jg11015.t1	PF07944	Beta-L-arabinofuranosidase, GH127	3	457	4.1e-128
jg11019.t1	PF01019	Gamma-glutamyltranspeptidase	43	590	4.1e-139
jg11020.t1	PF03462	PCRF domain	68	243	1e-49
jg11020.t1	PF00472	RF-1 domain	265	374	2.8e-34
jg11021.t1	PF06609	Fungal trichothecene efflux pump (TRI12)	79	585	1.3e-27
jg11022.t1	PF04615	Utp14 protein	272	985	2.1e-197
jg11023.t1	PF09809	Mitochondrial ribosomal protein L27	13	79	5.7e-10
jg11024.t1	PF00995	Sec1 family	52	675	4.1e-128
jg11025.t1	PF00642	Zinc finger C-x8-C-x5-C-x3-H type (and similar)	1044	1068	1.4e-05
jg11026.t1	PF09405	CASC3/Barentsz eIF4AIII binding	144	241	1.4e-28
jg11027.t1	PF03639	Glycosyl hydrolase family 81 N-terminal domain	65	406	4.4e-83
jg11027.t1	PF17652	Glycosyl hydrolase family 81 C-terminal domain	428	658	2.9e-75
jg11027.t1	PF17652	Glycosyl hydrolase family 81 C-terminal domain	687	770	2.9e-11
jg11028.t1	PF01699	Sodium/calcium exchanger protein	101	265	1.3e-22
jg11028.t1	PF01699	Sodium/calcium exchanger protein	302	443	1.4e-22
jg11030.t1	PF16486	N-terminal domain of argonaute	159	310	8.4e-18
jg11030.t1	PF08699	Argonaute linker 1 domain	326	376	3.8e-14
jg11030.t1	PF16488	Argonaute linker 2 domain	528	577	5.7e-11
jg11030.t1	PF02171	Piwi domain	690	994	3.8e-85
jg11031.t1	PF00067	Cytochrome P450	321	459	9.2e-25
jg11032.t1	PF00155	Aminotransferase class I and II	37	405	8.4e-78
jg11033.t1	PF13714	Phosphoenolpyruvate phosphomutase	6	281	4.7e-45
jg11034.t1	PF07690	Major Facilitator Superfamily	70	469	1.2e-47
jg11035.t1	PF13450	NAD(P)-binding Rossmann-like domain	11	43	2e-05
jg11036.t1	PF05699	hAT family C-terminal dimerisation region	606	671	1e-18
jg11037.t1	PF01494	FAD binding domain	28	253	4.6e-14
jg11038.t1	PF00083	Sugar (and other) transporter	25	494	2.1e-88
jg11039.t1	PF00075	RNase H	8	88	1.4e-10
jg1104.t1	PF01529	DHHC palmitoyltransferase	134	253	6.8e-30
jg11040.t1	PF12796	Ankyrin repeats (3 copies)	173	266	3.2e-11
jg11043.t1	PF00177	Ribosomal protein S7p/S5e	176	334	1.1e-28
jg11044.t1	PF00582	Universal stress protein family	410	593	1e-20
jg11045.t1	PF06985	Heterokaryon incompatibility protein (HET)	155	317	8.1e-14
jg11046.t1	PF13489	Methyltransferase domain	114	270	2.8e-19
jg11047.t1	PF02186	TFIIE beta subunit core domain	44	117	3.2e-14
jg11047.t1	PF18121	TFA2 Winged helix domain 2	118	178	3.8e-17
jg11048.t1	PF07926	TPR/MLP1/MLP2-like protein	1065	1191	3e-24
jg11049.t1	PF03835	Rad4 transglutaminase-like domain	401	523	6.2e-36
jg11049.t1	PF10403	Rad4 beta-hairpin domain 1	530	585	1.6e-19
jg11049.t1	PF10404	Rad4 beta-hairpin domain 2	589	651	1.6e-19
jg11049.t1	PF10405	Rad4 beta-hairpin domain 3	658	730	2e-27
jg1105.t1	PF05920	Homeobox KN domain	285	324	1.3e-18
jg11050.t1	PF00067	Cytochrome P450	55	469	6.8e-69
jg11051.t1	PF14226	non-haem dioxygenase in morphine synthesis N-terminal	7	142	5.1e-32
jg11051.t1	PF03171	2OG-Fe(II) oxygenase superfamily	222	308	1e-19
jg11052.t1	PF00483	Nucleotidyl transferase	21	214	7.9e-32
jg11052.t1	PF00132	Bacterial transferase hexapeptide (six repeats)	318	351	2.2e-06
jg11053.t1	PF01209	ubiE/COQ5 methyltransferase family	66	318	2e-81
jg11054.t1	PF00676	Dehydrogenase E1 component	106	411	9.5e-88
jg11055.t1	PF20150	2EXR family	3	92	2.8e-06
jg11056.t1	PF07081	Protein of unknown function (DUF1349)	17	197	1.7e-16
jg11057.t1	PF00329	Respiratory-chain NADH dehydrogenase, 30 Kd subunit	105	225	2.9e-43
jg11058.t1	PF14570	RING/Ubox like zinc-binding domain	18	65	6.3e-20
jg11058.t1	PF00076	RNA recognition motif. (a.k.a. RRM, RBD, or RNP domain)	125	203	8.6e-07
jg11059.t1	PF18044	CCCH-type zinc finger	332	351	3.8e-08
jg1106.t1	PF03060	Nitronate monooxygenase	143	244	5.6e-21
jg11060.t1	PF01266	FAD dependent oxidoreductase	465	856	6.6e-36
jg11062.t1	PF00069	Protein kinase domain	21	264	5.1e-63
jg11064.t1	PF00067	Cytochrome P450	56	493	7.5e-57
jg11065.t1	PF00324	Amino acid permease	55	520	1.1e-99
jg11066.t1	PF05346	Eukaryotic membrane protein family	467	872	1.8e-122
jg11067.t1	PF01293	Phosphoenolpyruvate carboxykinase	44	509	2e-216
jg11068.t1	PF14510	ABC-transporter N-terminal	144	225	1.1e-11
jg11068.t1	PF00005	ABC transporter	254	415	3.4e-16
jg11068.t1	PF01061	ABC-2 type transporter	574	783	1.6e-48
jg11068.t1	PF06422	CDR ABC transporter	797	882	4.7e-28
jg11068.t1	PF00005	ABC transporter	949	1100	2.7e-16
jg11068.t1	PF01061	ABC-2 type transporter	1246	1457	5.8e-37
jg1107.t1	PF03595	Voltage-dependent anion channel	1	332	1.5e-65
jg11070.t1	PF11905	Domain of unknown function (DUF3425)	187	305	2.9e-09
jg11071.t1	PF00176	SNF2-related domain	363	697	2.8e-69
jg11071.t1	PF00271	Helicase conserved C-terminal domain	965	1075	7e-17
jg11073.t1	PF13472	GDSL-like Lipase/Acylhydrolase family	25	206	1.1e-14
jg11074.t1	PF01159	Ribosomal protein L6e	71	180	4.9e-36
jg11075.t1	PF00108	Thiolase, N-terminal domain	30	287	9.1e-90
jg11075.t1	PF02803	Thiolase, C-terminal domain	298	417	3.4e-37
jg11076.t1	PF08598	Sds3-like	36	253	1.2e-41
jg11078.t1	PF04681	Blastomyces yeast-phase-specific protein	27	153	2.3e-07
jg11079.t1	PF00106	short chain dehydrogenase	103	290	1.4e-43
jg11080.t1	PF00857	Isochorismatase family	84	274	2.8e-20
jg11081.t1	PF01171	PP-loop family	53	243	2.3e-16
jg11082.t1	PF16983	Molybdate transporter of MFS superfamily	28	142	5.5e-26
jg11082.t1	PF16983	Molybdate transporter of MFS superfamily	230	354	3.2e-31
jg11084.t1	PF02403	Seryl-tRNA synthetase N-terminal domain	42	156	5.8e-14
jg11084.t1	PF00587	tRNA synthetase class II core domain (G, H, P, S and T)	280	478	3.9e-19
jg11085.t1	PF03798	TLC domain	74	297	9.4e-49
jg11086.t1	PF00135	Carboxylesterase family	171	623	3.5e-70
jg11089.t1	PF12689	Acid Phosphatase	33	197	2e-62
jg11090.t1	PF16863	N-terminal barrel of NtMGAM and CtMGAM, maltase-glucoamylase	50	161	1.1e-38
jg11090.t1	PF13802	Galactose mutarotase-like	164	229	3.8e-13
jg11090.t1	PF01055	Glycosyl hydrolases family 31	254	775	1.7e-154
jg11091.t1	PF01636	Phosphotransferase enzyme family	137	173	1.8e-05
jg11093.t1	PF03476	MOSC N-terminal beta barrel domain	47	132	5.1e-17
jg11093.t1	PF03473	MOSC domain	211	343	6.6e-29
jg11095.t1	PF09444	MRC1-like domain	873	1010	5.4e-37
jg11096.t1	PF03232	Ubiquinone biosynthesis protein COQ7	83	263	1.2e-69
jg11097.t1	PF03126	Plus-3 domain	207	312	1.2e-21
jg11098.t1	PF15409	Pleckstrin homology domain	226	313	2.9e-38
jg11098.t1	PF01237	Oxysterol-binding protein	615	979	1.8e-118
jg11099.t1	PF00657	GDSL-like Lipase/Acylhydrolase	40	316	1.5e-13
jg11100.t1	PF04616	Glycosyl hydrolases family 43	72	316	3.8e-27
jg11103.t1	PF03595	Voltage-dependent anion channel	74	415	1.1e-80
jg11105.t1	PF00270	DEAD/DEAH box helicase	35	241	1.5e-37
jg11105.t1	PF00271	Helicase conserved C-terminal domain	297	407	1.7e-20
jg11105.t1	PF13959	Domain of unknown function (DUF4217)	454	513	6.3e-19
jg11107.t1	PF13854	Kelch motif	323	372	6.1e-10
jg11108.t1	PF00179	Ubiquitin-conjugating enzyme	10	160	6.9e-45
jg11109.t1	PF03051	Peptidase C1-like family	86	535	4.6e-154
jg11112.t1	PF00179	Ubiquitin-conjugating enzyme	20	89	1.8e-09
jg11113.t1	PF07690	Major Facilitator Superfamily	26	341	4.5e-28
jg11113.t1	PF07690	Major Facilitator Superfamily	353	530	1.5e-08
jg11114.t1	PF00172	Fungal Zn(2)-Cys(6) binuclear cluster domain	162	199	3.2e-08
jg11114.t1	PF04082	Fungal specific transcription factor domain	390	733	1.2e-24
jg11116.t1	PF02453	Reticulon	108	265	1.4e-34
jg11116.t2	PF02453	Reticulon	107	264	1.3e-34
jg11118.t1	PF13621	Cupin-like domain	200	462	2.1e-30
jg11119.t1	PF00512	His Kinase A (phospho-acceptor) domain	575	637	1.4e-12
jg11119.t1	PF02518	Histidine kinase-, DNA gyrase B-, and HSP90-like ATPase	730	841	2.2e-23
jg11119.t1	PF00072	Response regulator receiver domain	1077	1206	2.5e-17
jg1112.t1	PF07690	Major Facilitator Superfamily	3	357	3.9e-19
jg1112.t2	PF07690	Major Facilitator Superfamily	109	463	5e-19
jg11120.t1	PF00795	Carbon-nitrogen hydrolase	6	284	1.6e-29
jg11120.t1	PF02540	NAD synthase	337	605	1.6e-25
jg11121.t1	PF07690	Major Facilitator Superfamily	49	412	3.8e-32
jg11122.t1	PF02036	SCP-2 sterol transfer family	83	181	9.8e-23
jg11125.t1	PF11559	Afadin- and alpha -actinin-Binding	8	162	1.4e-43
jg11128.t1	PF00557	Metallopeptidase family M24	149	452	9.8e-40
jg11130.t1	PF00339	Arrestin (or S-antigen), N-terminal domain	3	116	5.6e-07
jg11133.t1	PF03179	Vacuolar (H+)-ATPase G subunit	4	107	2.6e-32
jg11134.t1	PF15786	PET assembly of cytochrome c oxidase, mitochondrial	4	69	1.2e-23
jg11136.t1	PF04616	Glycosyl hydrolases family 43	66	257	2.5e-10
jg11137.t1	PF00497	Bacterial extracellular solute-binding proteins, family 3	37	266	2.6e-30
jg11138.t1	PF00067	Cytochrome P450	57	440	3.5e-51
jg11138.t1	PF00246	Zinc carboxypeptidase	568	865	2.3e-64
jg11139.t1	PF07690	Major Facilitator Superfamily	66	426	2.5e-22
jg11140.t1	PF00150	Cellulase (glycosyl hydrolase family 5)	177	345	5.8e-08
jg11142.t1	PF10022	Uncharacterized protein conserved in bacteria (DUF2264)	15	379	4.5e-124
jg11144.t1	PF00018	SH3 domain	109	156	7.1e-15
jg11145.t1	PF00106	short chain dehydrogenase	6	202	4.5e-36
jg11146.t1	PF07690	Major Facilitator Superfamily	161	562	2e-44
jg11147.t1	PF00172	Fungal Zn(2)-Cys(6) binuclear cluster domain	11	46	1.2e-06
jg11148.t1	PF05368	NmrA-like family	5	235	5.7e-09
jg11150.t1	PF05821	NADH-ubiquinone oxidoreductase ASHI subunit (CI-ASHI or NDUFB8)	80	124	5.4e-06
jg11151.t1	PF07529	HSA	339	405	1.9e-07
jg11151.t1	PF00176	SNF2-related domain	797	1081	5.3e-67
jg11151.t1	PF00271	Helicase conserved C-terminal domain	1386	1498	5.4e-17
jg11151.t2	PF00176	SNF2-related domain	24	125	3.6e-18
jg11151.t2	PF00271	Helicase conserved C-terminal domain	430	542	1.8e-17
jg11153.t1	PF00010	Helix-loop-helix DNA-binding domain	21	69	3.4e-06
jg11154.t1	PF06292	MUN domain	709	828	2.8e-09
jg11154.t1	PF00168	C2 domain	917	1013	2.4e-15
jg11156.t1	PF00587	tRNA synthetase class II core domain (G, H, P, S and T)	160	383	4e-32
jg11156.t1	PF03129	Anticodon binding domain	398	493	3.7e-05
jg11157.t1	PF00916	Sulfate permease family	77	470	2.1e-110
jg11157.t1	PF01740	STAS domain	551	676	3.1e-07
jg11158.t1	PF00172	Fungal Zn(2)-Cys(6) binuclear cluster domain	48	83	6.1e-08
jg11158.t1	PF08493	Aflatoxin regulatory protein	272	359	1e-19
jg1116.t1	PF00561	alpha/beta hydrolase fold	136	430	8.7e-26
jg11160.t1	PF12756	C2H2 type zinc-finger (2 copies)	61	147	2.7e-21
jg11161.t1	PF05729	NACHT domain	251	412	2.2e-06
jg11162.t1	PF00176	SNF2-related domain	257	588	4.3e-66
jg11162.t1	PF00271	Helicase conserved C-terminal domain	727	838	5.7e-13
jg11163.t1	PF01757	Acyltransferase family	11	359	5.5e-17
jg11165.t1	PF06229	FRG1-like domain	86	268	1.7e-50
jg11166.t1	PF08240	Alcohol dehydrogenase GroES-like domain	66	186	1.7e-27
jg11167.t1	PF00152	tRNA synthetases class II (D, K and N)	225	559	3.8e-55
jg11168.t1	PF01794	Ferric reductase like transmembrane component	71	186	1.1e-18
jg11168.t1	PF08022	FAD-binding domain	247	361	1.2e-23
jg11168.t1	PF08030	Ferric reductase NAD binding domain	372	532	1.4e-20
jg1117.t1	PF10203	Cytochrome c oxidase assembly protein PET191	3	69	9.7e-28
jg11171.t1	PF08240	Alcohol dehydrogenase GroES-like domain	35	144	1.3e-31
jg11171.t1	PF00107	Zinc-binding dehydrogenase	186	318	5e-25
jg11172.t1	PF10294	Lysine methyltransferase	120	281	7.8e-16
jg11173.t1	PF03997	VPS28 protein	47	235	1.3e-71
jg11174.t1	PF03715	Noc2p family	388	696	3.9e-131
jg11175.t1	PF06472	ABC transporter transmembrane region 2	155	425	1.1e-93
jg11175.t1	PF00005	ABC transporter	559	703	3e-15
jg11176.t1	PF14273	Domain of unknown function (DUF4360)	30	203	2.5e-51
jg11177.t1	PF00171	Aldehyde dehydrogenase family	29	472	1.1e-147
jg11177.t1	PF01502	Phosphoribosyl-AMP cyclohydrolase	703	774	7.2e-25
jg11177.t1	PF01503	Phosphoribosyl-ATP pyrophosphohydrolase	781	861	2.7e-14
jg11177.t1	PF00815	Histidinol dehydrogenase	941	1350	1.3e-158
jg11178.t1	PF00734	Fungal cellulose binding domain	28	55	8.9e-10
jg11178.t1	PF00331	Glycosyl hydrolase family 10	154	445	2.4e-104
jg11179.t1	PF08238	Sel1 repeat	149	175	0.029
jg11179.t1	PF08238	Sel1 repeat	187	224	2.6e-06
jg11179.t1	PF08238	Sel1 repeat	231	258	0.00064
jg11179.t1	PF08238	Sel1 repeat	390	420	0.78
jg11179.t1	PF08238	Sel1 repeat	422	455	7.9e-06
jg11179.t1	PF08238	Sel1 repeat	459	488	3.3
jg11179.t1	PF08238	Sel1 repeat	612	641	0.084
jg11179.t1	PF08238	Sel1 repeat	647	678	0.00023
jg11180.t1	PF01593	Flavin containing amine oxidoreductase	198	682	7.1e-37
jg11181.t1	PF07690	Major Facilitator Superfamily	58	456	2e-33
jg11182.t1	PF00098	Zinc knuckle	164	180	1.4e-05
jg11182.t1	PF00098	Zinc knuckle	185	201	0.0012
jg11182.t1	PF00098	Zinc knuckle	212	228	2.3e-06
jg11182.t1	PF00098	Zinc knuckle	234	249	4.5e-06
jg11184.t1	PF02182	SAD/SRA domain	303	437	1.5e-30
jg11185.t1	PF03403	Platelet-activating factor acetylhydrolase, isoform II	12	431	2.4e-44
jg11186.t1	PF00071	Ras family	31	265	8.4e-37
jg11187.t1	PF00403	Heavy-metal-associated domain	16	77	2.9e-11
jg11187.t1	PF00403	Heavy-metal-associated domain	111	172	2.6e-11
jg11187.t1	PF00403	Heavy-metal-associated domain	200	260	6.2e-12
jg11187.t1	PF00122	E1-E2 ATPase	553	735	8.1e-51
jg11187.t1	PF00702	haloacid dehalogenase-like hydrolase	752	1003	1.9e-31
jg11187.t2	PF00122	E1-E2 ATPase	1	137	4.4e-30
jg11187.t2	PF00702	haloacid dehalogenase-like hydrolase	154	405	4.6e-32
jg11188.t1	PF01399	PCI domain	77	154	1.5e-05
jg11190.t1	PF12706	Beta-lactamase superfamily domain	27	146	9.8e-07
jg11190.t1	PF07522	DNA repair metallo-beta-lactamase	438	475	7.8e-06
jg11191.t1	PF08240	Alcohol dehydrogenase GroES-like domain	42	151	4.2e-24
jg11191.t1	PF00107	Zinc-binding dehydrogenase	192	324	1.4e-16
jg11192.t1	PF13639	Ring finger domain	338	382	4e-11
jg11193.t1	PF10198	Histone acetyltransferases subunit 3	13	149	1.9e-45
jg11193.t2	PF10198	Histone acetyltransferases subunit 3	519	655	3.2e-44
jg11193.t3	PF10198	Histone acetyltransferases subunit 3	28	164	2.3e-45
jg11194.t1	PF06441	Epoxide hydrolase N terminus	10	118	3.1e-32
jg11195.t1	PF00141	Peroxidase	60	256	5.7e-21
jg11196.t1	PF08448	PAS fold	391	504	1.3e-05
jg11196.t1	PF00512	His Kinase A (phospho-acceptor) domain	525	604	2.8e-08
jg11196.t1	PF02518	Histidine kinase-, DNA gyrase B-, and HSP90-like ATPase	657	804	2.4e-21
jg11196.t1	PF00072	Response regulator receiver domain	833	959	2.8e-19
jg11198.t1	PF00970	Oxidoreductase FAD-binding domain	86	185	2.3e-23
jg11198.t1	PF00175	Oxidoreductase NAD-binding domain	195	303	1.6e-31
jg112.t1	PF06140	Interferon-induced 6-16 family	126	183	1e-09
jg1120.t1	PF03443	Auxiliary Activity family 9 (formerly GH61)	20	228	2.8e-56
jg11200.t1	PF13520	Amino acid permease	57	501	3.8e-51
jg11201.t1	PF00512	His Kinase A (phospho-acceptor) domain	706	785	5.5e-09
jg11201.t1	PF02518	Histidine kinase-, DNA gyrase B-, and HSP90-like ATPase	837	981	7.9e-24
jg11201.t1	PF00072	Response regulator receiver domain	1032	1156	3.8e-22
jg11204.t1	PF07110	EthD domain	21	125	1.9e-20
jg11205.t1	PF07519	Tannase and feruloyl esterase	45	497	3e-119
jg11206.t1	PF00856	SET domain	35	173	8.6e-11
jg11207.t1	PF08390	TRAM1-like protein	72	128	1e-15
jg11207.t1	PF03798	TLC domain	133	360	6.1e-41
jg11208.t1	PF01509	TruB family pseudouridylate synthase (N terminal domain)	90	252	3e-41
jg11209.t1	PF01565	FAD binding domain	56	190	4e-21
jg11210.t1	PF13450	NAD(P)-binding Rossmann-like domain	13	44	0.00015
jg11210.t1	PF01494	FAD binding domain	151	381	1.1e-13
jg11212.t1	PF07690	Major Facilitator Superfamily	44	408	7.3e-22
jg11213.t1	PF00501	AMP-binding enzyme	14	420	2.8e-76
jg11213.t1	PF00550	Phosphopantetheine attachment site	545	604	2.3e-13
jg11213.t1	PF07993	Male sterility protein	658	901	3.1e-61
jg11213.t1	PF00106	short chain dehydrogenase	1046	1238	1.9e-49
jg11214.t1	PF03211	Pectate lyase	39	230	5.1e-85
jg11215.t1	PF00187	Chitin recognition protein	70	104	4e-08
jg11215.t1	PF01522	Polysaccharide deacetylase	145	271	4.6e-30
jg11215.t1	PF00187	Chitin recognition protein	395	431	1.5e-06
jg11217.t1	PF04921	XAP5, circadian clock regulator	79	350	2.6e-90
jg11217.t2	PF04921	XAP5, circadian clock regulator	53	324	2e-90
[truncated: 12,363 more rows]

## Sheet: Table S10
Table S10 KOG annotation.
[truncated: 9,327 more rows]

[truncated: 10 more sheets: Table S11, Table S12, Table S13, Table S14, Table S15, Table S16, Table S17, Table S18, Table S19, Table S20]
